# Supplementary material for: Mapping eGFR loci to the renal transcriptome and phenome in the VA Million Veteran Program
Source: Nat Commun. 2019 Aug 26;10:3842. doi: 10.1038/s41467-019-11704-w (PMC6710266; doi:10.1038/s41467-019-11704-w)
Supplement: Supplementary file 2 — Supplementary Data 1 [file 41467_2019_11704_MOESM2_ESM.xlsx]

## Sheet: ST1
Supplementary Data 1: Association results for all eGFR replicated variants from transethnic analysis of eGFR.
Index SNP									Discovery Meta-analysis Results				Replication Meta-analysis Results							Meta-Analysis
rsID	CHR:BP	Nearest Gene	Distance	Location	Effect Allele	Other Allele	Novely eGFR (5/2017)	Tier	EAFDiscovery	Effectdisc	SEdisc	P-value	Proxy rsID	EAFrep	Effectrep	SErep	P-valuerep	n_samples	n_studies	P-valuecomb
rs872355	1:18812176	KLHDC7A		untranslated-3	A	G	novel	1	0.3504	-0.2702	0.0476	1.344e-08		0.3374	-0.002	0.0003	3.834e-10	757073	116	1.51952e-09
rs12722725	1:113258681	PPM1J	731	downstream	T	C	known	1	0.8775	0.4138	0.0704	4.077e-09		0.8721	0.0054	0.0005	1.168e-25	594006	99	8.93718e-18
rs543179	1:150274610	MRPS21		intron	A	G	novel	1	0.41	-0.2997	0.0457	5.636e-11		0.4503	-0.0019	0.0003	7.197e-10	762615	118	2.83056e-10
rs760077	1:155178782	MTX1		near-gene-5;missense	A	T	novel	1	0.3808	-0.3443	0.045	2.106e-14		0.3662	-0.0019	0.0003	5.176e-09	723041	119	7.0155e-11
rs115276619	1:184865132	FAM129A		intron	A	T	known	1	0.0158	-1.5271	0.2116	5.321e-13		0.0174	-0.0094	0.0014	1.829e-11	576648	85	4.47084e-12
rs953492	1:243471192	SDCCAG8		intron	A	G	known	1	0.4899	-0.3038	0.0452	1.728e-11		0.4443	-0.0024	0.0003	2.586e-14	759438	119	3.2788e-13
rs807624	2:15782471	DDX1	11246	downstream	T	G	known	1	0.3965	0.2792	0.0464	1.763e-09		0.4216	0.0032	0.0003	7.073e-23	756122	115	4.91491e-17
rs13393068	2:18681330	NT5C1B-RDH14	54658	upsteam	T	C	novel	1	0.35	-0.2951	0.0471	3.588e-10		0.3344	-0.0028	0.0004	5.042e-15	764488	118	4.49259e-13
rs1260326	2:27730940	GCKR		missense	T	C	known	1	0.3919	0.4206	0.046	5.793e-20		0.4218	0.0045	0.0003	3.515e-46	713815	114	9.64752e-35
rs10865282	2:54572592	C2orf73		intron	A	G	novel	1	0.7894	0.3949	0.0578	8.571e-12		0.7751	0.0024	0.0004	5.466e-11	765249	120	2.76018e-11
rs111770942	2:73725638	ALMS1		intron	T	TTG	known	1	0.7437	-0.6113	0.0514	1.151e-32	rs13384952	0.7654	-0.0053	0.0004	1.512e-40	601703	102	2.90523e-37
rs11123169	2:113967075	AK123617	102	downstream	T	C	known	1	0.6621	0.3003	0.0498	1.636e-09		0.6769	0.0025	0.0003	9.24e-15	758609	117	1.25687e-12
rs755631	2:170006940	LRP2		intron	A	C	known	1	0.4976	0.3224	0.0451	9.034e-13		0.5342	0.0018	0.0003	3.799e-08	764289	119	1.00556e-09
rs72929935	2:177104754	HOXD1	49119	downstream	T	C	known	1	0.9786	1.3157	0.1785	1.689e-13		0.9787	0.0094	0.0013	3.661e-13	583454	88	2.67841e-13
rs12471433	2:178122365	NFE2L2		intron;near-gene-5	A	C	novel	1	0.6993	0.3607	0.0496	3.606e-13		0.6177	0.0025	0.0003	3.843e-15	765157	120	2.19595e-14
rs1047891	2:211540507	CPS1		missense	A	C	known	1	0.3247	-0.651	0.0469	7.461e-44		0.2927	-0.0065	0.0004	1.181e-75	722090	118	1.83228e-62
rs7635449	3:121626634	SLC15A2		intron	T	C	known	1	0.5365	0.2732	0.0442	6.584e-10		0.4961	0.0025	0.0003	2.185e-16	765346	120	9.83729e-14
rs149064151	3:141764454	TFDP2		intron	CTT	C	known	1	0.1771	0.3923	0.0602	7.407e-11	rs9289641	0.2047	0.0041	0.0004	6.152e-28	756122	115	1.94484e-20
rs77805826	3:185798025	ETV5		intron	T	C	known	1	0.1368	-0.4698	0.0647	3.841e-13		0.1303	-0.0041	0.0005	1.386e-17	761173	118	7.86099e-16
rs13146355	4:77412140	SHROOM3		intron	A	G	known	1	0.4191	-0.7361	0.0457	1.719e-58		0.403	-0.0073	0.0003	2.71e-118	759716	118	2.55892e-93
rs12509595	4:81182554	FGF5	5187	upsteam	T	C	known	1	0.723	-0.3865	0.0505	2.043e-14		0.7001	-0.0035	0.0003	6.424e-25	723041	119	1.56611e-20
rs7688014	4:103975060	SLC9B2		intron	T	C	novel	1	0.4389	-0.3182	0.0505	2.864e-10		0.4762	-0.0023	0.0003	1.024e-13	764997	120	2.34683e-12
rs7681615	4:109693455	AGXT2L1	9220	downstream	T	C	novel	1	0.3568	0.2967	0.0505	4.346e-09		0.3517	0.002	0.0003	5.755e-09	722540	118	5.17492e-09
rs1371810	5:34503352	RAI14	153080	upsteam	T	C	known	1	0.4365	-0.3448	0.0481	7.528e-13		0.452	-0.0023	0.0003	9.228e-14	756122	115	2.04961e-13
rs138107037	5:39404526	DAB2		intron	A	AT	known	1	0.4011	-0.3988	0.0459	3.572e-18	rs35969577	0.3818	-0.0049	0.0003	2.669e-50	723041	119	5.63833e-36
rs35610898	5:176815766	SLC34A1		intron	C	G	known	1	0.3067	-0.7032	0.0497	2.101e-45		0.3225	-0.0056	0.0003	1.884e-64	708290	115	9.78512e-57
rs6933716	6:7125709	RREB1		intron	T	C	novel	1	0.3748	0.2786	0.048	6.313e-09		0.3631	0.0025	0.0004	6.658e-12	722087	118	1.0469e-10
rs1264351	6:30792117	AK098012		intron	C	G	novel	1	0.1103	-0.4732	0.0712	3.086e-11		0.126	-0.0033	0.0006	9.015e-09	535293	82	9.43969e-10
rs11759908	6:41702979	TFEB		intron;near-gene-5	T	C	novel	1	0.4127	-0.2912	0.0497	4.514e-09		0.4128	-0.0024	0.0003	2.16e-12	723041	119	4.71983e-11
rs11442179	6:131874386	ARG1	19957	upsteam	G	GC	known	1	0.7264	0.3669	0.0521	1.994e-12	rs2446213	0.7413	0.003	0.0004	1.114e-17	721594	118	1.50184e-15
rs140582693	6:133799586	AK093513		intron	A	AAT	known	1	0.5921	0.2788	0.0466	2.238e-09	rs212775	0.5928	0.0022	0.0003	2.041e-12	721594	118	3.39046e-11
rs2279463	6:160668389	SLC22A2		intron	A	G	known	1	0.8591	0.8066	0.0636	7.052e-37		0.8796	0.0075	0.0005	2.391e-56	758269	117	1.5831e-48
rs13230509	7:1286192	UNCX	9579	downstream	C	G	known	1	0.6313	-0.5966	0.0483	4.815e-35		0.5934	-0.006	0.0004	1.006e-58	621034	93	1.69839e-48
rs700750	7:46753491	.-.		unknown	A	C	novel	1	0.6182	-0.2951	0.0451	5.81e-11		0.6602	-0.0029	0.0003	2.937e-18	718360	118	3.25359e-15
rs41301394	7:75612803	POR		intron	T	C	novel	1	0.2669	0.2919	0.0503	6.719e-09		0.3176	0.0023	0.0003	3.654e-12	765193	120	7.21349e-11
rs1045463	7:77423152	TMEM60		untranslated-3	T	C	known	1	0.2555	-0.4454	0.0511	2.762e-18		0.254	-0.0037	0.0003	7.564e-27	759716	118	2.02536e-23
rs288762	7:155633556	SHH	28589	downstream	T	C	known	1	0.3842	0.2931	0.0466	3.281e-10		0.3412	0.0018	0.0003	4.296e-08	757909	117	7.51664e-09
rs2921051	8:8320104	SGK223	80847	downstream	A	C	novel	1	0.4722	0.2587	0.0447	6.97e-09		0.5099	0.0022	0.0003	1.937e-11	763625	118	1.95476e-10
rs7007761	8:23719571	STC1	7251	downstream	T	C	known	1	0.402	-0.4676	0.0464	6.297e-24		0.3854	-0.0042	0.0003	1.944e-40	765263	120	1.04933e-33
rs28601761	8:126500031	AK022787	49384	downstream	C	G	novel	1	0.5963	0.282	0.0459	7.938e-10		0.6086	0.0019	0.0003	7.589e-09	723041	119	3.27246e-09
rs1556751	9:71433212	PIP5K1B		intron	A	G	known	1	0.6187	0.4192	0.0451	1.634e-20		0.6364	0.0043	0.0003	3.496e-42	742169	114	5.42864e-33
rs10983324	9:119485337	ASTN2		intron	A	C	known	1	0.3594	-0.3044	0.0514	3.12e-09		0.3617	-0.0022	0.0003	5.943e-11	723041	119	2.82109e-10
rs11103387	9:139107879	QSOX2		intron	T	C	novel	1	0.3664	0.2616	0.0479	4.695e-08		0.353	0.0021	0.0003	5.04e-10	696259	112	3.11541e-09
rs80282103	10:899071	LARP4B		intron	A	T	known	1	0.8857	0.9353	0.0857	1.032e-27		0.9143	0.0078	0.0006	1.229e-44	765182	120	8.57947e-38
rs10994856	10:52645248	A1CF		intron	A	G	known	1	0.1754	0.3655	0.0622	4.173e-09		0.1848	0.0037	0.0004	1.389e-18	759716	118	1.48161e-14
rs7914178	10:69956272	MYPN		intron	A	G	known	1	0.5429	-0.2937	0.0446	4.577e-11		0.5673	-0.0032	0.0004	6.658e-18	583638	77	6.8742e-15
rs2068888	10:94839642	CYP26A1	2001	downstream	A	G	known	1	0.4365	-0.2444	0.0446	4.168e-08		0.4907	-0.0024	0.0003	4.426e-15	756122	115	3.77325e-12
rs36053385	10:126408875	FAM53B		intron	CA	C	novel	1	0.2998	0.356	0.0485	2.193e-13	rs10901809	0.3183	0.0024	0.0003	9.887e-14	759716	118	1.33385e-13
rs81205	11:2798804	KCNQ1		intron	A	C	known	1	0.4944	0.3406	0.0496	6.792e-12		0.513	0.0033	0.0003	2.424e-22	699187	110	7.20942e-18
rs963837	11:30749090	DCDC5	102834	upsteam	T	C	known	1	0.5697	-0.6786	0.0478	9.598e-46		0.5728	-0.0057	0.0003	4.324e-73	718274	115	7.35533e-62
rs948494	11:65552118	OVOL1	2386	upsteam	A	G	known	1	0.3308	-0.5156	0.0487	3.719e-26		0.3298	-0.0033	0.0003	3.883e-24	765311	120	7.00152e-25
rs10774020	12:348876	SLC6A13		intron	T	C	known	1	0.3772	0.2634	0.0462	1.149e-08		0.4075	0.0037	0.0003	2.436e-31	765059	120	6.5183e-21
rs55878006	12:3408027	AK056228		intron	A	G	known	1	0.1342	-0.4227	0.0683	5.938e-10		0.1314	-0.0036	0.0005	2.983e-12	561054	102	2.85205e-11
rs7956634	12:15321194	RERG		intron	T	C	known	1	0.7392	-0.4091	0.0561	3.073e-13		0.7624	-0.0034	0.0004	2.035e-20	765319	120	1.60743e-17
rs72683923	14:50735947	L2HGDH		coding-synon	T	C	novel	1	0.9814	-1.1864	0.1948	1.13e-09		0.9791	-0.0074	0.0013	3.368e-08	525024	76	8.48918e-09
rs28833881	15:39231774	.-.		unknown	A	G	novel	1	0.6572	-0.3383	0.0501	1.465e-11		0.6728	-0.0024	0.0004	2.906e-09	583137	76	3.70788e-10
rs2925345	15:41311799	INO80		intron	T	C	known	1	0.5108	-0.4	0.0462	5.159e-18		0.4456	-0.0026	0.0003	1.409e-17	764171	119	9.69317e-18
rs2652806	15:63374127	TPM1	10014	downstream	T	C	novel	1	0.6695	0.3124	0.0485	1.215e-10		0.6806	0.002	0.0004	1.751e-08	765226	120	2.97306e-09
rs2472297	15:75027880	CYP1A1	10003	downstream	T	C	known	1	0.2309	0.4473	0.0542	1.581e-16		0.2567	0.0039	0.0004	4.467e-20	529999	94	1.5182e-18
rs11072567	15:76298744	NRG4		intron	A	G	known	1	0.5229	0.4681	0.0456	9.756e-25		0.4958	0.004	0.0003	3.002e-39	764120	119	2.18084e-33
rs77924615	16:20392332	PDILT		intron	A	G	known	1	0.1949	1.5363	0.061	3.56e-140		0.2033	0.0098	0.0004	1.45e-138	722090	118	3.54509e-139
rs12927956	16:51755371	.-.		unknown	T	C	known	1	0.2189	-0.2912	0.0529	3.669e-08		0.245	-0.0029	0.0004	5.93e-16	723041	119	1.30601e-12
rs4783720	16:69559696	MIR1538	40014	upsteam	T	C	novel	1	0.8703	0.406	0.0704	8.246e-09		0.862	0.0025	0.0004	2.944e-08	758609	117	1.83881e-08
rs12920969	16:89699523	DPEP1		intron	A	G	known	1	0.4291	-0.2644	0.0466	1.419e-08		0.4322	-0.0029	0.0004	5.956e-16	698893	109	8.78527e-13
rs12942059	17:17644364	RAI1		intron	A	G	novel	1	0.4025	-0.354	0.0489	4.467e-13		0.3785	-0.0019	0.0003	2.902e-08	723041	119	6.21881e-10
rs2252281	17:19437187	SLC47A1		untranslated-5	T	C	known	1	0.5972	0.3747	0.046	3.947e-16		0.6353	0.0039	0.0003	1.982e-31	759729	119	5.08194e-25
rs541524196	17:37533759	.-.			G	GT	known	1	0.1979	0.4769	0.0568	4.665e-17	rs28799952	0.1607	0.005	0.0004	6.903e-33	765344	120	2.76617e-26
rs9895661	17:59456589	BCAS3		intron	T	C	known	1	0.7503	0.6832	0.0533	1.183e-37		0.7223	0.0069	0.0004	2.49e-71	754880	116	2.41626e-57
rs1785418	18:5601403	EPB41L3		unknown	A	G	known	1	0.4612	-0.3152	0.0453	3.471e-12		0.4287	-0.0025	0.0003	2.835e-15	723041	119	4.7542e-14
rs56376587	18:77160235	NFATC1		intron;near-gene-5	A	C	known	1	0.54	0.6201	0.0464	8.19e-41	rs8096658	0.5543	0.005	0.0004	3.149e-44	623370	88	7.5125e-43
rs7253870	19:38365063	WDR87	10408	upsteam	A	G	known	1	0.4778	0.3088	0.0468	4.309e-11		0.4647	0.0027	0.0003	1.037e-16	723041	119	2.07567e-14
rs281380	19:49214470	MAMSTR	1784	upsteam	T	C	novel	1	0.6323	-0.2566	0.0454	1.561e-08		0.5628	-0.0021	0.0003	2.86e-10	714482	115	1.39293e-09
rs6055748	20:8315317	PLCB1		intron	A	G	novel	1	0.7019	-0.2735	0.05	4.559e-08		0.6947	-0.0021	0.0004	9.824e-09	598680	102	1.84124e-08
rs35870583	20:52735238	CYP24A1	34748	upsteam	G	GT	known	1	0.8075	-0.4733	0.0618	1.832e-14	rs17216707	0.8134	-0.0051	0.0004	1.068e-33	709994	112	2.96266e-25
rs2823139	21:16576783	NRIP1	236270	downstream	A	G	novel	1	0.3386	-0.4458	0.0508	1.823e-18		0.3274	-0.0026	0.0003	5.235e-16	756159	116	6.61163e-17
rs5763646	22:30359410	MTMR3		intron	T	C	novel	1	0.6119	-0.2732	0.0491	2.57e-08		0.55	-0.002	0.0003	9.911e-11	765166	120	8.79944e-10
rs55951234	22:38601430	MAFF		intron	CCT	C	novel	1	0.5808	-0.3631	0.0457	2.061e-15	rs2267375	0.5902	-0.0023	0.0003	5.895e-14	759508	119	1.71684e-14
rs112785404	22:40837835	MKL1		intron	T	C	known	1	0.9167	-0.5128	0.0853	1.874e-09		0.8126	-0.0045	0.0007	5.42e-11	353876	74	2.95897e-10
rs2143919	22:43114040	A4GALT		intron	C	G	novel	1	0.5217	-0.3591	0.0448	1.167e-15		0.5963	-0.0028	0.0003	1.183e-18	758498	118	1.70575e-17
rs3904941	1:163711372	.-.		unknown	A	G	novel	2	0.4761	-0.2931	0.0446	5.065e-11		0.5483	-0.0017	0.0003	7.759e-08	765293	120	6.0262e-09
rs9699681	1:214743309	PTPN14	18285	downstream	T	C	novel	2	0.2084	0.3156	0.0573	3.729e-08		0.305	0.0018	0.0004	7.704e-06	591504	76	1.03071e-06
rs35732522	2:40713165	SLC8A1		intron	A	C	novel	2	0.6583	-0.2815	0.0487	7.308e-09		0.6615	-0.0017	0.0003	3.3e-07	723041	119	8.22817e-08
rs10186482	2:152481977	NEB		intron	A	G	novel	2	0.4306	-0.2679	0.049	4.516e-08		0.376	-0.0016	0.0003	1.714e-07	765170	120	1.04932e-07
rs59950510	2:164463486	.-.		unknown	A	T	novel	2	0.1224	0.4269	0.073	4.946e-09		0.2887	0.0016	0.0004	0.0001924	722540	118	6.28801e-06
rs16823254	2:183309282	PDE1A		intron	T	G	novel	2	0.8081	-0.3576	0.0577	5.927e-10		0.7657	-0.0016	0.0004	1.333e-05	761150	117	4.87858e-07
rs111859325	2:213841096	IKZF2	23314	upsteam	T	C	novel	2	0.9845	1.2099	0.2048	3.466e-09		0.9798	0.0058	0.0013	6.172e-06	584182	88	3.84172e-07
rs2903386	4:106099809	TET2		intron	T	C	novel	2	0.627	-0.2601	0.0464	2.14e-08		0.6055	-0.0012	0.0003	8.925e-05	765092	120	5.7591e-06
rs11100781	4:144132622	USP38		intron	A	G	novel	2	0.3124	-0.32	0.0483	3.557e-11		0.3066	-0.0017	0.0003	2.749e-07	765345	120	1.28819e-08
rs3776712	5:53304179	ARL15		intron	T	C	known	2	0.7325	-0.3163	0.0499	2.264e-10		0.6941	-0.0017	0.0003	2.634e-07	765114	120	2.26494e-08
rs9368282	6:21150224	CDKAL1		intron	A	G	novel	2	0.3438	0.3053	0.0486	3.322e-10		0.3365	0.0012	0.0003	0.000204	765011	120	3.34687e-06
rs60512607	6:26054171	HIST1H1C	1796	upsteam	A	T	novel	2	0.1156	-0.3976	0.0692	9.274e-09		0.1089	-0.0026	0.0005	2.748e-06	763897	117	3.78459e-07
rs71559067	6:27994416	ZNF165	54065	upsteam	A	T	novel	2	0.9177	0.5296	0.0828	1.561e-10		0.903	0.0032	0.0006	9.355e-08	591181	93	8.18201e-09
rs2143668	6:29432173	OR2H1	74	near-gene-3	A	T	novel	2	0.9114	0.5799	0.0805	5.789e-13		0.8964	0.0033	0.0006	1.232e-07	543503	83	1.24676e-09
rs55748031	7:129490075	UBE2H		intron	T	G	novel	2	0.912	-0.4912	0.082	2.144e-09		0.9074	-0.0026	0.0006	1.325e-05	610452	111	5.74502e-07
rs3918226	7:150690176	NOS3		intron;near-gene-5	T	C	novel	2	0.0754	-0.5886	0.0954	6.936e-10		0.0837	-0.0028	0.0006	1.38e-05	581150	93	3.86909e-07
rs1934697	10:82112873	DYDC1		intron	T	C	novel	2	0.4775	0.2711	0.0463	4.81e-09		0.5281	0.0014	0.0003	3.409e-06	758609	117	3.52963e-07
rs10793332	11:78270020	NARS2		intron	C	G	known	2	0.2869	0.3124	0.0548	1.187e-08		0.2607	0.0019	0.0004	4.45e-07	723041	119	1.18669e-07
rs7107004	11:121632810	SORL1	128339	downstream	C	G	novel	2	0.732	0.35	0.0515	1.025e-11		0.7955	0.0019	0.0004	5.598e-07	765269	120	1.44741e-08
rs2657910	12:56891649	GLS2	9468	downstream	A	G	novel	2	0.1299	-0.4048	0.0708	1.066e-08		0.1339	-0.0018	0.0005	0.0001651	723041	119	7.00679e-06
rs9512578	13:27778797	RPL21	46894	upsteam	A	G	novel	2	0.8524	-0.4389	0.0726	1.506e-09		0.9171	-0.0025	0.0006	1.336e-05	764934	120	6.50666e-07
rs71126982	14:88861850	SPATA7		intron	A	AAT	novel	2	0.3965	-0.261	0.0464	1.917e-08	rs4904448	0.4047	-0.0017	0.0003	1.212e-06	720842	117	2.70146e-07
rs2929155	15:79058013	ADAMTS7		missense	T	C	novel	2	0.7555	-0.2885	0.0509	1.417e-08		0.7353	-0.0019	0.0005	0.000204	376261	65	4.29703e-06
rs116092985	16:2160973	PKD1		missense	A	G	novel	2	0.141	-0.5295	0.0713	1.104e-13	rs74331768	0.0953	-0.003	0.0007	8.003e-06	487746	80	1.14743e-08
rs56274700	16:73063054	ZFHX3		intron	T	G	novel	2	0.4717	-0.2769	0.0484	1.08e-08		0.5015	-0.0013	0.0003	3.742e-05	722090	118	2.36043e-06
rs56255430	19:19477877	MAU2	8314	downstream	A	C	novel	2	0.9239	0.5629	0.0868	8.935e-11		0.918	0.0027	0.0006	1.487e-06	765187	120	5.65987e-08
rs58625759	20:2799897	TMEM239	2093	downstream	A	C	novel	2	0.1821	0.3556	0.0594	2.209e-09		0.201	0.0022	0.0004	9.89e-08	718431	117	2.45573e-08
rs79027916	20:32654818	RALY		intron	A	C	novel	2	0.1178	-0.4995	0.071	2.066e-12		0.1211	-0.0025	0.0006	3.202e-05	489836	86	8.39703e-08
rs9645418	1:55722889	MIR4422	31493	downstream	T	G	novel	3	0.1869	0.3609	0.0571	2.676e-10		0.2208	0.002	0.0006	0.0007286	238871	62	1.18355e-06
rs34465969	1:63048276	DOCK7		intron	A	C	novel	3	0.6825	-0.301	0.05	1.804e-09		0.7238	-0.0013	0.0004	0.002943	582910	76	3.16066e-05
rs34437502	2:64888426	SERTAD2	7381	downstream	CA	C	novel	3	0.8029	0.3455	0.059	4.832e-09	rs34338966	0.8035	0.0009	0.0004	0.03097	755546	117	0.000553999
rs6799398	3:125141827	SNX4	23666	upsteam	A	G	novel	3	0.5112	0.3028	0.0479	2.666e-10		0.5556	0.0007	0.0003	0.02562	723041	119	0.000228155
rs56089535	4:1783128	FGFR3	11910	upsteam	A	G	novel	3	0.3285	-0.2781	0.0466	2.479e-09		0.2926	-0.0008	0.0004	0.03916	692086	106	0.000534098
rs79296534	4:41658883	LIMCH1		intron	C	G	novel	3	0.1096	-0.4529	0.0757	2.197e-09		0.1099	-0.0021	0.0006	0.0006581	375090	101	5.08808e-06
rs72825334	5:175762110	C5orf25		intron	A	T	novel	3	0.3051	-0.2935	0.0505	6.186e-09		0.3153	-0.0011	0.0003	0.002141	716704	117	4.54948e-05
rs532086	6:31881309	C2		unknown	T	C	known	3	0.8689	0.4384	0.0652	1.828e-11		0.8594	0.0016	0.0005	0.0005352	757138	117	3.44998e-06
rs7848018	9:97748906	C9orf3		intron	A	C	novel	3	0.3369	-0.624	0.1113	2.077e-08		0.1005	-0.0022	0.0008	0.005984	706777	115	0.000147118
rs28470843	14:100742658	YY1		intron	T	C	novel	3	0.6143	0.3334	0.0474	1.99e-12		0.6218	0.0011	0.0003	0.0004505	717309	118	1.53038e-06
rs2131755	16:84857378	CRISPLD2		intron	A	G	novel	3	0.5642	-0.2968	0.0447	3.08e-11		0.6201	-0.0007	0.0003	0.02513	716808	117	0.00013964
rs572347708	1:156203111	PMF1-BGLAP			A	AT	novel	NA	0.6915	-0.0168	0.0027	3.558e-10	don't have indels							NA
rs10576216	3:12296909	PPARG	32435	upsteam	T	TAAAA	novel	NA	0.8255	0.0204	0.0032	9.776e-11	don't have indels							NA
rs36082259	4:15669665	FBXL5	12631	downstream	T	TA	novel	NA	0.3868	-0.0148	0.0024	1.261e-09	rs9994518	0.3405	-0.0001	0.0003	0.8256	759716	118	0.0155808
rs454190	5:694413	TPPP	903	downstream	T	C	novel	NA	0.2606	-0.0371	0.0041	2.256e-19	don't have this position, don't have any of the two proxies							NA
rs66689022	6:43259302	TTBK1	3305	downstream	T	G	novel	NA	0.8552	0.0224	0.0037	2.234e-09	don't have this position							NA
rs1928465	6:47668723	GPR115		intron	T	G	novel	NA	0.6077	-0.0144	0.0024	2.165e-09		0.5709	-0.0002	0.0003	0.6289	763901	119	0.0390607
rs117243822	6:90562681	CASP8AP2			T	C	novel	NA	0.986	0.0733	0.0116	2.397e-10		0.977	0.0012	0.0013	0.3747	589264	89	0.00563614
rs112702219	7:56089118	PSPH		intron	CT	C	novel	NA	0.5081	-0.0183	0.0026	4.593e-12	don't have indels							NA
rs200436831	10:105146731	TAF5		intron	T	TA	novel	NA	0.6933	-0.0173	0.0029	3.583e-09	don't have indels							NA
rs75113983	11:6156162	OLFR690	16750	upsteam	A	T	novel	NA	0.9758	0.1111	0.0199	2.245e-08	don't have this position, don't have the proxy							NA
rs200950799	12:17157119	.-.			T	C	novel	NA	0.0112	-1.3941	0.2315	1.709e-09	don't have this position, don't have the proxy							NA
rs5804584	13:72375010	DACH1		intron	T	TA	known	NA	0.5641	-0.0161	0.0024	2.609e-11	don't have indels							NA
rs371570792	15:45120166	TRIM69-TERB2			CT	C	novel	NA	0.729	0.027	0.0038	7.865e-13	don't have indels							NA
rs5812700	15:53921388	WDR72		intron	CGA	C	known	NA	0.2379	0.0277	0.0029	8.796e-22	don't have indels							NA
rs9925417	16:3579803	CLUAP1		intron	A	T	novel	NA	0.4535	-0.0147	0.0027	2.81e-08	don't have this position							NA
rs1573361	18:23380357	SS18	215859	upsteam	A	G	novel	NA	0.9864	0.085	0.0147	7.187e-09		0.9846	-0.0008	0.0016	0.6066	537263	80	0.0236249
rs547160925	19:33394090	CEP89			G	GA	known	NA	0.7929	-0.0329	0.0031	3.266e-26	don't have indels							NA
rs10084572	21:45412872	AGPAT3	5397	downstream	T	C	novel	NA	0.0139	-1.3777	0.1934	1.067e-12	don't have this position, don't have any of the two proxies							NA
