# Supplementary material for: Mapping eGFR loci to the renal transcriptome and phenome in the VA Million Veteran Program
Source: Nat Commun. 2019 Aug 26;10:3842. doi: 10.1038/s41467-019-11704-w (PMC6710266; doi:10.1038/s41467-019-11704-w)
Supplement: Supplementary file 3 — Supplementary Data 2 [file 41467_2019_11704_MOESM3_ESM.xlsx]

## Sheet: ST2
Supplementary Data 2: Association results for all eGFR replicated variants from whites-only analysis.
Index SNP									Discovery Meta-analysis Results				Replication Meta-analysis Results
rsID	CHR:BP	Nearest Gene	Distance	Location	Effect Allele	Other Allele	Novelty eGFR	Tier	EAFDiscovery	Effectdisc	SEdisc	P-valuedisc	Proxy rsID	EAFrep	Effectrep	SErep	P-valuerep	n_samples	n_studies
rs34611728	1:113255456	PPM1J		missense	A	C	known	1	0.1259	-0.4155	0.0712	5.384e-09		0.129	-0.0055	0.0005	2.103e-25	561828	82
rs72992015	1:150842696	ARNT		intron	T	C	known	1	0.197	0.5545	0.0624	6.528e-19		0.206	0.0049	0.0004	1.306e-29	525153	83
rs115276619	1:184865132	FAM129A		intron	A	T	known	1	0.0158	-1.5271	0.2116	5.32e-13		0.0175	-0.0095	0.0014	1.353e-11	561166	78
rs953492	1:243471192	SDCCAG8		intron	A	G	known	1	0.4675	-0.317	0.0483	5.075e-11		0.4789	-0.0025	0.0003	1.039e-12	561550	83
rs10179584	2:18678671	NT5C1B-RDH14	57317	upstream	T	C	novel	1	0.6448	0.0177	0.0027	6.05e-11	rs13405978	0.6558	0.0028	0.0004	5.097e-15	566235	83
rs1260326	2:27730940	GCKR		missense	T	C	known	1	0.4126	0.4147	0.0479	4.607e-18		0.3906	0.0046	0.0004	2.713e-36	515927	78
rs2421552	2:73758803	ALMS1		intron	T	C	known	1	0.2274	0.656	0.0575	3.829e-30		0.2329	0.0053	0.0004	6.963e-37	525153	83
rs4667594	2:170008506	LRP2		intron	A	T	known	1	0.5388	-0.3277	0.0485	1.471e-11		0.5305	-0.0021	0.0004	2.679e-09	525153	83
rs72929935	2:177104754	HOXD1	49119	downstream	T	C	known	1	0.9786	1.3157	0.1785	1.689e-13		0.9786	0.0093	0.0013	7.277e-13	559935	77
rs6433657	2:178134677	NFE2L2		unknown	A	G	novel	1	0.4821	0.3341	0.0477	2.47e-12		0.4697	0.0023	0.0003	4.004e-11	561828	82
rs1047891	2:211540507	CPS1		missense	A	C	known	1	0.3167	-0.6798	0.0508	8.663e-41		0.3123	-0.0065	0.0004	3.586e-64	524202	82
rs2877569	3:121621382	SLC15A2		intron	A	G	novel	1	0.5401	0.2731	0.048	1.251e-08		0.5378	0.0025	0.0003	1.886e-13	567450	84
rs10587862	3:141764454	TFDP2			CTT	C	known	1	0.1594	0.0247	0.0036	5.08e-12	rs9289641	0.1932	0.0046	0.0004	4.153e-26	558234	79
rs3774292	3:186433574	KNG1	1523	near-gene-5	A	T	novel	1	0.6818	0.3171	0.0507	4.062e-10		0.683	0.0023	0.0004	8.501e-10	564786	83
rs10008637	4:77414144	SHROOM3		intron	T	C	known	1	0.5503	0.733	0.0479	5.921e-53		0.5503	0.0074	0.0004	3.24e-99	525153	83
rs10857147	4:81181072	FGF5	6669	upstream	A	T	novel	1	0.7113	-0.4122	0.0527	5.288e-15		0.7094	-0.0032	0.0004	6.875e-16	525153	83
rs10715507	4:103981698	SLC9B2			G	GT	known	1	0.4214	0.0183	0.0029	1.763e-10	rs7674212	0.4182	0.0025	0.0003	6.665e-13	565179	82
rs6880621	5:34504382	RAI14	152050	upstream	A	G	novel	1	0.5367	0.3304	0.0507	6.988e-11		0.5163	0.0022	0.0003	8.6e-11	567301	84
rs11951093	5:39421736	DAB2		intron	A	G	known	1	0.4174	-0.3917	0.051	1.52e-14		0.4157	-0.0056	0.0004	2.045e-54	524202	82
rs12186509	5:53306690	ARL15		intron	T	G	known	1	0.7377	-0.3186	0.0543	4.55e-09		0.7424	-0.0027	0.0004	3.512e-11	525153	83
rs6862195	5:176822512	SLC34A1		intron	T	G	known	1	0.3236	-0.7198	0.0514	1.463e-44		0.3302	-0.0061	0.0004	5.864e-60	561721	83
rs1264351	6:30792117	AK098012		intron	C	G	novel	1	0.1149	-0.4969	0.0738	1.672e-11		0.1265	-0.0032	0.0006	1.588e-08	520484	74
rs68137036	6:43820215	AK097853	161	downstream	A	G	known	1	0.7236	-0.4214	0.0537	4.178e-15		0.7161	-0.0047	0.0004	4.533e-34	524202	82
rs558639320	6:131871861	AKAP7-MED23			G	GA	novel	1	0.7845	0.0188	0.0031	1.638e-09	rs2608917	0.7738	0.0026	0.0004	6.024e-10	524202	82
rs3101823	6:160661168	SLC22A2		intron	T	G	known	1	0.8686	0.8441	0.0729	5.195e-31		0.8781	0.0079	0.0006	5.79e-39	432797	67
rs13230509	7:1286192	UNCX	9579	downstream	C	G	known	1	0.6839	-0.5574	0.0518	5.6e-27		0.686	-0.0055	0.0004	4.037e-37	433266	63
rs700746	7:46710331	.-.		unknown	A	T	novel	1	0.4051	0.2795	0.0504	2.855e-08		0.3939	0.0028	0.0004	4.599e-15	525153	83
rs201777573	7:77482715	PHTF2			A	AT	known	1	0.2709	-0.0231	0.003	3.757e-14	rs10215453	0.7318	0.0039	0.0004	1.404e-23	567444	84
rs10224210	7:151413194	PRKAG2		intron	T	C	known	1	0.7175	0.8634	0.0528	5.05e-60		0.7236	0.0068	0.0004	2.282e-62	511767	82
rs2921060	8:8317817	SGK223	78560	downstream	A	C	novel	1	0.5337	-0.2703	0.0484	2.373e-08		0.5403	-0.0025	0.0004	5.813e-12	523558	81
rs28601761	8:126500031	AK022787	49384	downstream	C	G	novel	1	0.585	0.3041	0.0488	4.466e-10		0.5731	0.0022	0.0004	3.487e-10	525153	83
rs2039424	9:71432174	PIP5K1B		intron	A	G	known	1	0.6218	0.411	0.0488	3.435e-17		0.6232	0.0048	0.0004	9.749e-41	553427	83
rs80282103	10:899071	LARP4B		intron	A	T	known	1	0.9065	0.9836	0.0973	4.989e-24		0.9158	0.0081	0.0006	2.577e-37	567294	84
rs10823156	10:69951841	MYPN		intron	C	G	known	1	0.5025	0.2979	0.0475	3.555e-10		0.516	0.0025	0.0003	4.511e-13	567199	84
rs81205	11:2798804	KCNQ1		intron	A	C	known	1	0.5207	0.3397	0.0527	1.114e-10		0.5352	0.0034	0.0004	4.732e-20	513876	79
rs963837	11:30749090	DCDC5	102834	upstream	T	C	known	1	0.5474	-0.6591	0.0496	2.353e-40		0.5506	-0.0055	0.0004	2.388e-54	520386	79
rs948494	11:65552118	OVOL1	2386	upstream	A	G	known	1	0.3469	-0.5044	0.0506	2.297e-23		0.3553	-0.0031	0.0004	2.362e-18	567423	84
rs16930370	12:3387697	TSPAN9		coding-synon	T	C	known	1	0.8153	0.4113	0.0625	4.642e-11		0.8222	0.0041	0.0005	1.874e-19	561828	82
rs7956634	12:15321194	RERG		intron	T	C	known	1	0.7948	-0.3827	0.0627	1.02e-09		0.8104	-0.0036	0.0004	3.239e-16	567431	84
rs7974833	12:57791833	KIAA1002		unknown	T	C	known	1	0.7711	-0.4297	0.0564	2.457e-14		0.7574	-0.0032	0.0004	3.967e-15	554062	83
rs303937	13:72372524	DACH1		intron	A	T	known	1	0.4065	0.3269	0.0487	1.966e-11		0.4103	0.0027	0.0004	2.9e-14	525153	83
rs72683923	14:50735947	L2HGDH		coding-synon	T	C	novel	1	0.9814	-1.1864	0.1948	1.13e-09		0.979	-0.0076	0.0014	1.98e-08	509031	71
rs66684608	15:41267490	INO80	493	upstream	G	GTGTT	known	1	0.5182	0.0209	0.0026	1.303e-15	rs12899590	0.4654	-0.0027	0.0004	7.3e-15	525153	83
rs2467853	15:45698793	SPATA5L1		intron	T	G	known	1	0.6078	0.9856	0.0491	1.35e-89		0.6209	0.0086	0.0004	2.74e-124	524202	82
rs55703462	15:63395428	LACTB	18570	upstream	A	G	novel	1	0.4956	-0.3122	0.0508	7.97e-10		0.4808	-0.002	0.0004	2.503e-08	525153	83
rs2472297	15:75027880	CYP1A1	10003	downstream	T	C	known	1	0.2382	0.4514	0.0553	3.153e-16		0.259	0.0039	0.0004	8.21e-20	495577	77
rs150289149	15:76183826	UBE2Q2			G	GT	known	1	0.5108	0.0253	0.0028	6.346e-20	rs12437816	0.5066	-0.004	0.0003	1.094e-31	567162	84
rs77924615	16:20392332	PDILT		intron	A	G	known	1	0.2026	1.5673	0.0628	1.77e-137		0.2017	0.0096	0.0005	1.21e-99	524202	82
rs12942059	17:17644364	RAI1		intron	A	G	novel	1	0.4203	-0.3557	0.0504	1.635e-12		0.4124	-0.002	0.0004	1.588e-08	525153	83
rs2453584	17:19443445	SLC47A1		intron	C	G	known	1	0.3919	-0.3475	0.0498	3.045e-12		0.3871	-0.0041	0.0004	2.667e-28	519744	82
rs1136201	17:37879588	ERBB2		missense	A	G	known	1	0.7648	0.4177	0.0556	5.673e-14		0.7482	0.0047	0.0004	7.97e-29	519521	81
rs9895661	17:59456589	BCAS3		intron	T	C	known	1	0.8101	0.712	0.0599	1.429e-32		0.8219	0.0074	0.0005	1.384e-57	556992	80
rs1719983	18:5596822	EPB41L3		unknown	T	C	known	1	0.473	-0.2792	0.048	6.142e-09		0.4689	-0.0024	0.0004	4.545e-12	525153	83
rs56376587	18:77160235	NFATC1			A	C	known	1	0.5132	0.0327	0.0026	4.457e-36	rs8096658	0.5142	0.0046	0.0004	1.77e-29	443172	59
rs566071263	19:38455957	SIPA1L3			G	GT	known	1	0.6291	-0.0173	0.0028	9.727e-10	rs56080901	0.3518	0.0036	0.0004	4.82e-24	567453	84
rs149165215	20:33434115	GGT7			CTTTCT	C	known	1	0.3712	-0.0283	0.0027	1.479e-25	rs56244533	0.388	-0.0032	0.0004	2.454e-19	524665	82
rs6127099	20:52731402	CYP24A1	38585	upstream	A	T	known	1	0.7031	-0.4431	0.0565	4.254e-15		0.721	-0.0051	0.0004	1.174e-36	524199	82
rs2235826	20:56143169	PCK1	1656	downstream	A	T	novel	1	0.818	-0.3441	0.0628	4.248e-08		0.8139	-0.0033	0.0005	3.937e-13	524046	82
rs2823139	21:16576783	NRIP1	236270	downstream	A	G	novel	1	0.3375	-0.481	0.0545	1.175e-18		0.3439	-0.0027	0.0004	1.007e-13	558271	80
rs4820323	22:38599767	MAFF		intron	C	G	novel	1	0.4232	0.3616	0.0489	1.437e-13		0.4195	0.0023	0.0004	4.527e-11	561710	83
rs5758884	22:43105156	A4GALT		intron	C	G	novel	1	0.5724	-0.4014	0.0495	5.382e-16		0.5823	-0.0025	0.0004	3.077e-12	519421	82
rs12145670	1:56638390	.-.		unknown	T	G	novel	2	0.6359	-0.2838	0.0503	1.722e-08		0.6371	-0.0019	0.0004	6.088e-08	567209	84
rs11343278	1:63016390	DOCK7			A	AT	novel	2	0.6698	-0.0177	0.0029	6.948e-10	rs11207986	0.3341	0.0014	0.0004	0.0001975	567453	84
rs760077	1:155178782	MTX1		near-gene-5;missense	A	T	novel	2	0.3897	-0.2955	0.0483	9.435e-10		0.3985	-0.0013	0.0004	0.0003358	525153	83
rs2842870	1:156200671	PMF1		intron	T	C	novel	2	0.6433	-0.2836	0.0493	8.603e-09		0.6371	-0.0013	0.0004	0.000237	567149	84
rs10753629	1:163738347	.-.		unknown	T	G	novel	2	0.4935	0.3001	0.0503	2.337e-09		0.4663	0.0017	0.0003	1.318e-06	561828	82
rs4459768	2:54594875	C2orf73	6161	downstream	A	G	novel	2	0.7878	0.3963	0.0629	2.871e-10		0.7961	0.002	0.0004	3.916e-06	567329	84
rs10186482	2:152481977	NEB		intron	A	G	novel	2	0.3889	-0.0153	0.0028	4.727e-08		0.3731	-0.0017	0.0004	2.518e-06	567282	84
rs59950510	2:164463486	.-.		unknown	A	T	novel	2	0.1107	0.4736	0.0813	5.637e-09		0.1158	0.0021	0.0006	0.0001903	525153	83
rs16823254	2:183309282	PDE1A		intron	T	G	novel	2	0.8004	-0.3712	0.0594	4.117e-10		0.7897	-0.0016	0.0004	0.0001456	563262	81
rs111859325	2:213841096	IKZF2	23314	upstream	T	C	novel	2	0.9845	1.2099	0.2048	3.466e-09		0.9797	0.0057	0.0013	9.395e-06	563704	80
rs7681615	4:109693455	AGXT2L1	9220	downstream	T	C	novel	2	0.3685	0.3112	0.0536	6.489e-09		0.3769	0.002	0.0004	6.072e-08	525153	83
rs10005340	4:144043631	USP38	62438	upstream	A	T	novel	2	0.332	-0.3209	0.0517	5.4e-10		0.3218	-0.0016	0.0004	3.154e-05	525153	83
rs71559067	6:27994416	ZNF165	54065	upstream	A	T	novel	2	0.9151	0.5363	0.0845	2.162e-10		0.9027	0.0032	0.0006	1.085e-07	565843	82
rs2143668	6:29432173	OR2H1	74	near-gene-3	A	T	novel	2	0.909	0.588	0.0818	6.567e-13		0.8962	0.0033	0.0006	1.362e-07	529489	76
rs532086	6:31881309	C2		unknown	T	C	known	2	0.865	0.5024	0.0691	3.688e-13		0.8518	0.002	0.0005	5.679e-05	559250	81
rs41301394	7:75612803	POR		intron	T	C	novel	2	0.2787	0.2899	0.053	4.451e-08		0.2894	0.002	0.0004	1.062e-07	567305	84
rs55748031	7:129490075	UBE2H		intron	T	G	novel	2	0.9095	-0.4789	0.0835	9.688e-09		0.9064	-0.0026	0.0006	1.077e-05	567387	84
rs288762	7:155633556	SHH	28589	downstream	T	C	novel	2	0.3615	0.3046	0.0504	1.541e-09		0.3559	0.0017	0.0004	4.077e-06	561969	83
rs35505876	10:82123267	DYDC2			A	AG	known	2	0.5408	-0.0147	0.0027	3.89e-08	rs1538822	0.4833	0.0017	0.0003	5.575e-07	567448	84
rs7930161	11:78268878	BC042472		intron	A	C	novel	2	0.8149	-0.3635	0.062	4.505e-09		0.8015	-0.0019	0.0005	5.717e-05	511767	82
rs4936644	11:121597446	SORL1	92975	downstream	T	C	novel	2	0.7805	0.3692	0.0578	1.723e-10		0.7876	0.002	0.0004	3.195e-06	566220	83
rs71126982	14:88861850	SPATA7			A	AAT	novel	2	0.4133	-0.0146	0.0026	2.36e-08	rs4904448	0.427	-0.0018	0.0004	6.995e-07	522954	81
rs8037708	15:39215988	.-.		unknown	A	G	novel	2	0.6255	-0.3022	0.0488	5.766e-10		0.6206	-0.0018	0.0004	2.549e-07	557127	78
rs11861948	16:2163562	PKD1		intron	A	G	novel	2	0.896	0.61	0.0816	7.678e-14		0.9048	0.0025	0.0007	0.0002378	459931	66
rs7203664	16:3728708	TRAP1		intron	T	C	novel	2	0.336	0.2945	0.052	1.46e-08		0.3416	0.0019	0.0004	3.147e-07	518790	81
rs56274700	16:73063054	ZFHX3		intron	T	G	novel	2	0.4408	-0.2902	0.0515	1.716e-08		0.4456	-0.0016	0.0004	7.449e-06	524202	82
rs739846	19:19419071	SUGP1		intron	A	G	novel	2	0.0765	-0.5754	0.0895	1.297e-10		0.0751	-0.0026	0.0007	8.592e-05	567389	84
rs58625759	20:2799897	TMEM239	2093	downstream	A	C	novel	2	0.1881	0.3682	0.0607	1.324e-09		0.1861	0.002	0.0005	1.858e-05	525153	83
rs4822077	22:42376964	43346		intron	A	G	novel	2	0.8157	-0.3607	0.0626	8.213e-09		0.8024	-0.0018	0.0004	4.113e-05	561621	83
rs9645418	1:55722889	MIR4422	31493	downstream	T	G	novel	3	0.1951	0.3454	0.0596	6.957e-09		0.2247	0.002	0.0006	0.0009276	200894	41
rs6799398	3:125141827	SNX4	23666	upstream	A	G	novel	3	0.5389	0.31	0.0498	4.835e-10		0.5385	0.0007	0.0004	0.04784	525153	83
rs12646572	4:16884375	LDB2		intron	T	C	novel	3	0.4744	0.289	0.0488	3.185e-09		0.4779	0.0011	0.0004	0.001951	525153	83
rs4345220	4:41639516	LIMCH1		intron	A	G	novel	3	0.4698	-0.317	0.0474	2.181e-11		0.4699	-0.0009	0.0004	0.01322	561828	82
rs342011	5:175746402	C5orf25		intron	T	C	novel	3	0.7623	0.3372	0.0571	3.541e-09		0.7565	0.0013	0.0004	0.001317	566474	83
rs6947698	7:55954993	ZNF713	155	upstream	C	G	novel	3	0.4693	-0.3	0.0484	5.918e-10		0.4807	-0.0008	0.0004	0.01909	524665	82
rs58130734	10:16826167	RSU1			G	GC	novel	3	0.0217	-0.0579	0.01	7.769e-09	rs56817874	0.985	0.0051	0.0016	0.001308	483119	70
rs1773924	10:104965552	BC040734		unknown	T	C	novel	3	0.337	0.2953	0.0531	2.701e-08		0.3629	0.0012	0.0004	0.001177	525153	83
rs10147418	14:100700281	YY1	4820	upstream	T	C	novel	3	0.3996	-0.3524	0.0484	3.294e-13		0.397	-0.0012	0.0004	0.001004	561693	83
rs34532102	2:64905182	SERTAD2	24136	downstream	T	C	novel	NA	0.2021	-0.021	0.0033	1.295e-10		0.2024	-0.0008	0.0004	0.05839	566436	83
rs10576216	3:12296909	PPARG	32435	upstream	T	TAAAA	novel	NA	0.8154	0.0218	0.0033	5.47e-11	don't have position; don't have indels
rs11933368	4:1783620	FGFR3	11418	upstream	A	C	novel	NA	0.6686	0.0155	0.0027	9.995e-09	rs56089535	0.311	-0.0005	0.0004	0.1758	507019	79
rs36082259	4:15669665	FBXL5	12631	downstream	T	TA	novel	NA	0.3881	-0.0154	0.0027	1.115e-08	rs9994518	0.3678	0	0.0004	0.967	561828	82
rs454190	5:694413	TPPP	903	downstream	T	C	novel	NA	0.2765	-0.0412	0.0043	1.335e-21	don't have position; don't have both proxies
rs34053998	6:26754358	GUSBP2	84906	upstream	T	TG	novel	NA	0.1124	-0.026	0.0043	1.583e-09	don't have position; don't have indels, don't have both proxies
rs117243822	6:90562681	CASP8AP2			T	C	novel	NA	0.986	0.0733	0.0116	2.397e-10		0.9769	0.0012	0.0013	0.3691	566112	81
rs5812700	15:53921388	WDR72			CGA	C	known	NA	0.2499	0.0271	0.0031	3.51e-18	don't have position; don't have indels
rs4782661	16:84856930	CRISPLD2			T	C	novel	NA	0.5825	-0.0155	0.0026	2.343e-09		0.5868	-0.0007	0.0004	0.06213	518470	81
rs1573361	18:23380357	SS18	215859	upstream	A	G	novel	NA	0.9864	0.085	0.0147	7.187e-09		0.9845	-0.0008	0.0016	0.6032	516806	73
rs547160925	19:33394090	CEP89			G	GA	known	NA	0.7864	-0.0327	0.0034	8.144e-22	don't have position; don't have indels
