# Supplementary material for: Mapping eGFR loci to the renal transcriptome and phenome in the VA Million Veteran Program
Source: Nat Commun. 2019 Aug 26;10:3842. doi: 10.1038/s41467-019-11704-w (PMC6710266; doi:10.1038/s41467-019-11704-w)
Supplement: Supplementary file 4 — Supplementary Data 3 [file 41467_2019_11704_MOESM4_ESM.xlsx]

## Sheet: S3
Supplementary Data 3: Association results for significant eGFR results in DM.
rsID	CHR:BP	Effect Allele	Other Allele	EAF	Effect	SE	P-value	Nearest Gene	Distance
rs12922822	16:20367645	T	C	0.1678	2.2868	0.1189	1.892e-82	PDILT	2846
rs10224210	7:151413194	T	C	0.7377	0.9978	0.101	5.187e-23	PRKAG2
rs963837	11:30749090	T	C	0.5836	-0.9066	0.0947	1.038e-21	DCDC5	102834
rs6145546	15:45668603	G	GCTTCAGGAAGCT	0.4502	-0.777	0.0916	2.194e-17	GATM
rs13146355	4:77412140	A	G	0.4055	-0.6663	0.0904	1.656e-13	SHROOM3
rs334	11:5248232	A	T	0.0585	-3.7927	0.5281	6.906e-13	HBB
rs10084572	21:45412872	T	C	0.0139	-28.0261	3.9354	1.067e-12	AGPAT3	5397
rs1264347	6:30798697	T	C	0.1093	-1.0097	0.1422	1.26e-12	AK098012	261
rs2923008	6:31316911	T	G	0.106	-1.0165	0.1448	2.18e-12	HLA-B
rs1047891	2:211540507	A	C	0.3295	-0.6403	0.092	3.427e-12	CPS1
rs2105903	6:32395656	A	T	0.8377	0.8212	0.1182	3.671e-12	HLA-DRA	11962
rs2517601	6:30074072	C	G	0.1154	-0.9557	0.138	4.306e-12	TRIM31
rs145590578	6:160657135	A	ATTG	0.1149	-0.9439	0.1364	4.498e-12	SLC22A2
rs497309	6:31892484	A	C	0.902	1.0088	0.1459	4.727e-12	C2
rs2023463	6:29413003	T	C	0.0916	-1.0096	0.1484	1.04e-11	6M1-18
rs8026743	15:39229740	A	G	0.3378	0.6446	0.095	1.158e-11	.-.
rs62435145	7:1286567	T	G	0.5965	-0.6425	0.096	2.215e-11	UNCX	9954
rs413988	5:698650	T	C	0.6937	0.9433	0.1417	2.831e-11	TPPP	5140
rs3812035	5:176817143	T	G	0.3026	-0.6064	0.0945	1.417e-10	SLC34A1
rs2047866	15:76136194	T	C	0.4586	-0.5754	0.0928	5.577e-10	UBE2Q2
rs200950799	12:17157119	T	C	0.0112	-28.3605	4.7085	1.709e-09	.-.
rs1906436	15:53882442	T	C	0.6334	0.5593	0.0937	2.375e-09	WDR72
rs3132374	6:28868494	C	G	0.9163	0.9592	0.1611	2.645e-09	TRIM27	2284
rs3765209	21:16789349	T	C	0.322	-0.5503	0.0945	5.847e-09	.-.
rs1556751	9:71433212	A	G	0.6177	0.5158	0.0886	5.903e-09	PIP5K1B
rs10941191	5:34504798	A	C	0.5406	-0.5471	0.0953	9.48e-09	RAI14	151634
rs61742093	6:27879982	A	G	0.9196	0.9255	0.1618	1.057e-08	OR2B2
rs8096658	18:77156537	C	G	0.5579	0.523	0.0916	1.114e-08	NFATC1
rs60307791	11:65535184	G	GT	0.3313	-0.5452	0.0969	1.86e-08	DKFZp761E198	8192
rs56013828	6:131832724	A	G	0.2111	0.6417	0.1156	2.851e-08	ARG1	61619
rs13191445	6:26015489	A	G	0.0699	-0.9334	0.1684	2.982e-08	HIST1H1A	1770
rs35789010	6:25514179	A	G	0.0609	-1.0194	0.1855	3.909e-08	LRRC16A
rs2421556	2:73960381	T	G	0.6498	-0.531	0.097	4.371e-08	TPRKB
rs2542713	5:39385641	A	C	0.4512	-0.4842	0.0891	5.506e-08	DAB2
rs2079742	17:59465697	T	C	0.8241	0.6813	0.1256	5.842e-08	BCAS3
