# Supplementary material for: Mapping eGFR loci to the renal transcriptome and phenome in the VA Million Veteran Program
Source: Nat Commun. 2019 Aug 26;10:3842. doi: 10.1038/s41467-019-11704-w (PMC6710266; doi:10.1038/s41467-019-11704-w)
Supplement: Supplementary file 5 — Supplementary Data 4 [file 41467_2019_11704_MOESM5_ESM.xlsx]

## Sheet: ST4
Supplementary Data 4: Association results for significant eGFR results in nonDM. SNPs are ordered by p-value.
rsID	CHR:BP	Effect Allele	Other Allele	EAF	Effect	SE	P-value	Nearest Gene	Distance
rs2486272	15:45672253	T	C	0.6499	1.2407	0.0573	8.21e-104	BC039389
rs77924615	16:20392332	A	G	0.1924	1.2914	0.0707	1.854e-74	PDILT
rs13146355	4:77412140	A	G	0.414	-0.76	0.0529	8.286e-47	SHROOM3
rs10265221	7:151414329	T	C	0.7204	0.8289	0.0583	7.339e-46	PRKAG2
rs33921462	5:176814656	A	G	0.25	-0.805	0.063	2.077e-37	SLC34A1
rs56376587	18:77160235	A	C	0.5454	0.6735	0.0533	1.514e-36	NFATC1
rs1047891	2:211540507	A	C	0.326	-0.6547	0.0545	2.797e-33	CPS1
rs9895661	17:59456589	T	C	0.74	0.7357	0.0621	2.436e-32	BCAS3
rs111770942	2:73725638	T	TTG	0.7511	-0.6956	0.0616	1.507e-29	ALMS1
rs963837	11:30749090	T	C	0.5745	-0.6007	0.0554	2.039e-27	DCDC5	102834
rs2279463	6:160668389	A	G	0.8573	0.8034	0.0741	2.124e-27	SLC22A2
rs13230509	7:1286192	C	G	0.6212	-0.5857	0.0561	1.697e-25	UNCX	9579
rs13040449	20:33358901	A	T	0.3587	-0.5752	0.0563	1.568e-24	NCOA6
rs547160925	19:33394090	G	GA	0.7922	-0.6791	0.0686	4.354e-23	CEP89
rs4871905	8:23735047	C	G	0.4037	-0.5186	0.0525	4.873e-23	STC1	22727
rs80282103	10:899071	A	T	0.8818	0.9495	0.1	2.305e-21	LARP4B
rs375125008	11:65507042	T	TTTTTTC	0.6439	0.504	0.0549	4.517e-20	KAT5-AP5B1
rs10851885	15:76304503	A	G	0.7784	0.6068	0.0687	1.048e-18	NRG4
rs10223666	6:43805502	C	G	0.7045	-0.5	0.0567	1.134e-18	AK097853	7105
rs5812700	15:53921388	CGA	C	0.2382	0.5472	0.0637	8.626e-18	WDR72
rs1260326	2:27730940	T	C	0.3909	0.4485	0.0532	3.663e-17	GCKR
rs10491128	17:37551988	A	G	0.2957	0.4606	0.0587	4.243e-15	FBXL20
rs1045463	7:77423152	T	C	0.2524	-0.4625	0.0593	6.038e-15	TMEM60
rs35077430	15:41334032	CT	C	0.3927	0.4785	0.0613	6.059e-15	INO80
rs7012637	8:9173209	A	G	0.4461	0.4209	0.0546	1.234e-14	LOC157273	9351
rs6127099	20:52731402	A	T	0.712	-0.4769	0.0619	1.329e-14	CYP24A1	38585
rs2453583	17:19442036	A	T	0.6221	0.4019	0.0534	5.097e-14	SLC47A1
rs11959928	5:39397132	A	T	0.4173	-0.3866	0.0519	9.32e-14	DAB2
rs1556751	9:71433212	A	G	0.617	0.3853	0.0525	2.078e-13	PIP5K1B
rs3741414	12:57844049	T	C	0.2191	0.4518	0.0623	4.179e-13	INHBC
rs78132593	1:150868102	A	C	0.1942	0.5021	0.0693	4.323e-13	ARNT	18858
rs2472297	15:75027880	T	C	0.2287	0.441	0.0629	2.29e-12	CYP1A1	10003
rs8073120	17:58931385	A	T	0.2222	0.4638	0.0669	3.992e-12	BCAS3
rs5758891	22:43110115	A	G	0.4701	0.3664	0.0529	4.491e-12	A4GALT
rs371570792	15:45120166	CT	C	0.7365	0.5934	0.0858	4.638e-12	TRIM69
rs4821764	22:38599364	A	G	0.5785	-0.3645	0.0528	4.921e-12	MAFF
rs81205	11:2798804	A	C	0.4895	0.3938	0.0577	8.503e-12	KCNQ1
rs62330329	5:692887	T	C	0.2775	-0.6114	0.0899	1.038e-11	TPPP
rs288762	7:155633556	T	C	0.3882	0.3627	0.0543	2.303e-11	SHH	28589
rs10846157	12:15325031	A	C	0.7293	-0.4316	0.0646	2.422e-11	RERG
rs487107	13:72369159	T	G	0.4412	0.3582	0.0536	2.451e-11	DACH1
rs36082259	4:15669665	T	TA	0.3864	-0.3604	0.0541	2.698e-11	FBXL5	12631
rs2823139	21:16576783	A	G	0.3389	-0.3936	0.0591	2.752e-11	NRIP1	236270
rs10687766	17:17591802	G	GATAATA	0.5083	0.346	0.0522	3.498e-11	RAI1
rs566071263	19:38455957	G	GT	0.6504	-0.3862	0.0585	3.93e-11	SIPA1L3
rs700750	7:46753491	A	C	0.6167	-0.3448	0.0523	4.487e-11	.-.
rs13393068	2:18681330	T	C	0.3507	-0.3593	0.0547	4.905e-11	NT5C1B-RDH14	54658
rs6676150	1:155123837	C	G	0.3716	-0.3564	0.0543	5.295e-11	DPM3	10841
rs72938846	2:177219078	T	C	0.9735	1.2297	0.1883	6.561e-11	MTX2	16325
rs116092985	16:2160973	A	G	0.909	0.6063	0.0929	6.862e-11	PKD1
rs3815573	2:170012452	A	G	0.4509	0.3406	0.0523	7.097e-11	LRP2
rs12471433	2:178122365	A	C	0.7021	0.3672	0.0576	1.858e-10	NFE2L2
rs112702219	7:56089118	CT	C	0.5078	-0.3736	0.0589	2.21e-10	PSPH
rs28470843	14:100742658	T	C	0.6185	0.3484	0.055	2.324e-10	YY1
rs35595751	20:32721584	T	G	0.3269	-0.3753	0.0594	2.592e-10	EIF2S2	21499
rs36053385	10:126408875	CA	C	0.633	-0.3447	0.0548	3.077e-10	FAM53B
rs16998073	4:81184341	A	T	0.7255	-0.3578	0.058	7.106e-10	FGF5	3400
rs141116113	12:56898417	T	C	0.0602	-0.7162	0.1168	8.839e-10	GLS2	16236
rs807624	2:15782471	T	G	0.4058	0.3304	0.0539	8.939e-10	DDX1	11246
rs112578436	2:54571853	CCCGT	C	0.7704	0.4056	0.0665	1.068e-09	C2orf73
rs200777151	4:103978428	T	C	0.5771	-0.3546	0.0582	1.122e-09	SLC9B2
rs10983324	9:119485337	A	C	0.3667	-0.3634	0.0597	1.144e-09	ASTN2
rs7535253	1:214744893	T	C	0.2003	0.4006	0.0667	1.878e-09	PTPN14	19869
rs11644758	16:79708991	A	C	0.6603	0.322	0.054	2.479e-09	.-.
rs539633309	6:26118555	CAAAGATCAGTTTGGT	C	0.4176	0.3363	0.0567	3.055e-09	HFE	410K
rs200210321	19:19393890	A	AG	0.9304	0.6015	0.1021	3.796e-09	SUGP1
rs35917376	15:75595357	A	T	0.6625	0.4132	0.0701	3.843e-09	DNM1P34	51
rs7969761	12:355842	T	C	0.508	-0.3112	0.0529	3.998e-09	SLC6A13
rs10998009	10:69953416	A	G	0.5496	-0.3046	0.0519	4.308e-09	MYPN
rs543179	1:150274610	A	G	0.414	-0.3112	0.0532	4.986e-09	MRPS21
rs115276619	1:184865132	A	T	0.0158	-1.432	0.245	5.053e-09	FAM129A
rs11296991	5:53308654	CT	C	0.6961	-0.3467	0.0595	5.698e-09	ARL15
rs55878006	12:3408027	A	G	0.1334	-0.4596	0.079	6.099e-09	AK056228
rs77805826	3:185798025	T	C	0.1381	-0.4334	0.075	7.568e-09	ETV5
rs2729788	15:63400378	C	G	0.7782	0.3649	0.0632	7.679e-09	LACTB	13620
rs35732522	2:40713165	A	C	0.6611	-0.3256	0.0565	8.095e-09	SLC8A1
rs577660579	3:141875601	CTTT	C	0.4607	0.3539	0.0616	9.267e-09	TFDP2-GK5
rs1233493	6:29458241	A	G	0.8897	0.4806	0.0837	9.311e-09	MAS1L	2562
rs73382439	6:20404420	T	C	0.1685	-0.4043	0.0705	9.894e-09	E2F3
rs28601761	8:126500031	C	G	0.5992	0.3046	0.0532	1.041e-08	AK022787	49384
rs10821907	10:52648454	T	C	0.1913	0.4054	0.0709	1.056e-08	A1CF	3019
rs70991537	5:175765798	T	TA	0.6952	0.3284	0.0575	1.126e-08	C5orf25
rs62187537	20:1333060	T	C	0.0674	0.6048	0.1061	1.189e-08	FKBP1A-SDCBP2
rs199796575	22:40965771	A	C	0.9201	-0.5889	0.1051	2.069e-08	MKL1
rs66689022	6:43259302	T	G	0.8545	0.4549	0.0814	2.332e-08	TTBK1	3305
rs72930621	11:68866745	T	C	0.1595	0.3906	0.0702	2.607e-08	BC064339	8336
rs6438900	3:125148287	C	G	0.6965	0.324	0.0582	2.654e-08	SNX4	17206
rs79296534	4:41658883	C	G	0.1093	-0.4856	0.0875	2.863e-08	LIMCH1
rs300917	4:144269849	C	G	0.387	-0.2956	0.0535	3.216e-08	GAB1
rs334	11:5248232	A	T	0.0561	-1.9574	0.3544	3.335e-08	HBB
rs4679103	3:125909525	T	G	0.3098	-0.3181	0.0578	3.65e-08	BC039521
rs11759908	6:41702979	T	C	0.4092	-0.317	0.0576	3.683e-08	TFEB
rs12722725	1:113258681	T	C	0.8777	0.4463	0.0813	3.966e-08	PPM1J	731
rs72806909	2:27198666	A	G	0.0424	0.7566	0.1382	4.398e-08	MAPRE3
rs11621061	14:73993369	T	C	0.1989	0.3812	0.0696	4.423e-08	HEATR4
rs872355	1:18812176	A	G	0.3499	-0.3018	0.0552	4.694e-08	KLHDC7A
rs117243822	6:90562681	T	C	0.986	1.3628	0.2496	4.762e-08	CASP8AP2
rs1163087	10:105043289	A	G	0.4011	0.2898	0.0531	4.825e-08	INA
