# Supplementary material for: Mapping eGFR loci to the renal transcriptome and phenome in the VA Million Veteran Program
Source: Nat Commun. 2019 Aug 26;10:3842. doi: 10.1038/s41467-019-11704-w (PMC6710266; doi:10.1038/s41467-019-11704-w)
Supplement: Supplementary file 6 — Supplementary Data 5 [file 41467_2019_11704_MOESM6_ESM.xlsx]

## Sheet: ST5
Supplementary Data 5. Significant kidney S-PrediXcan results for transethnic eGFR and stratified by diabetes status
			Overall eGFR			eGFR in nonDM			eGFR in DM			Kidney Model Statistics
Gene	Novel Loci	Colocalized?	Z-score	Effect	P-value	Z-score	Effect	P-value	Z-score	Effect	P-value	var_g	pred_perf_r2	pred_perf_pval	pred_perf_qval	N_SNPs_used	N_SNPs_inModel
SPATA5L1	Known	yes	-22.358	-2.38293	1.01e-110	-21.0548	-2.61014	2.07e-98	-8.34014	-1.74232	7.42e-17	0.0870141	0.193558	7.29e-06	3.41e-05	30	31					20383146, 26831199,19430482,27588450	Chronic kidney disease	Glomerular filtration rate (creatinine)
TPRKB	Novel	yes	-10.7546	-0.859363	5.64e-27	-9.68762	-0.902156	3.4e-22	-4.7469	-0.737159	2.07e-06	0.138091	0.15034	9.5e-05	0.000316204	29	30											20383145	Creatinine
RGS14	Novel	no	8.75816	1.28007	1.98e-18	7.87344	1.34353	3.45e-15				0.0510387	0.0472066	0.0334704	0.037331	22	22					27588450, 20383146, 22797727	Glomerular filtration rate	Chronic kidney disease	Renal function-related traits (sCR)
ALMS1P	Known	yes	8.3285	0.751808	8.19e-17	7.33279	0.76745	2.25e-13				0.129444	0.121031	0.000514357	0.00131741	41	43					23535967	Glomerular filtration rate
FAM153A	Novel	yes	-7.66618	-0.867091	1.77e-14	-6.36141	-0.842988	2e-10				0.0867894	0.135038	0.000230436	0.000674712	35	37												WHR
SHROOM3	Known	no	-7.42628	-1.00946	1.12e-13	-6.81473	-1.07359	9.44e-12				0.0554885	0.056847	0.0193183	0.0246105	41	41					27588450, 22797727, 20383146	Glomerular filtration rate	Renal function-related traits (sCR)	Chronic kidney disease
ZFP57	Novel	yes	-7.25131	-0.378986	4.13e-13	-5.33214	-0.323764	9.71e-08	-5.23149	-0.537429	1.68e-07	0.319348	0.282171	2.58e-08	2.23e-07	11	11											29403010	Albumin-globulin ratio
GBAS	Novel	yes	6.69738	0.489886	2.12e-11	5.66217	0.482264	1.49e-08				0.182148	0.278094	3.39e-08	2.81e-07	23	23
C2orf7	Novel	no	-6.59764	-0.660594	4.18e-11	-6.66066	-0.777397	2.73e-11				0.0966422	0.0834923	0.00430085	0.00764975	38	41
FGF5	Novel	yes	6.59485	0.636208	4.26e-11	5.26381	0.589068	1.41e-07				0.117457	0.215313	1.92e-06	1.06e-05	22	22					29403010	Glomerular filtration rate		NEW 2018			29403010	Serum uric acid levels		BUN	23263486	Urate levels
RNASEH2C	Known	no	-6.50321	-0.853117	7.86e-11	-5.88043	-0.896163	4.09e-09				0.0552265	0.136534	0.000211401	0.000626969	7	7					20383146	eGFR (NOT SIGNIFICANT)
HCG4	Novel	yes	6.45297	0.331792	1.1e-10	4.82654	0.288446	1.39e-06	4.51666	0.455958	6.28e-06	0.347483	0.349849	2.22e-10	2.89e-09	4	4
MANBA	Known	yes	6.36148	0.506036	2e-10	6.06868	0.561071	1.29e-09				0.152902	0.262357	9.59e-08	7.27e-07	25	25					Pattaro C	Glomerular filtration rate (creatinine)
FAM47E	Novel	no	6.11745	0.655726	9.51e-10	6.03772	0.752238	1.56e-09				0.0865246	0.0423471	0.0442794	0.0462525	44	46
KNG1	Known	yes	5.98106	0.780654	2.22e-09	4.88312	0.741406	1.04e-06				0.0532828	0.113989	0.000768139	0.00184407	20	22					29403010	Glomerular filtration rate		NEW 2018			25477429	Plasma renin activity levels
USP24	Novel	yes	-5.92648	-0.570986	3.1e-09	-5.12938	-0.572136	2.91e-07				0.10117	0.185508	1.18e-05	5.23e-05	27	28
SYNGR3	Novel	yes	-5.75076	-0.46117	8.88e-09	-5.04571	-0.468971	4.52e-07				0.159001	0.131467	0.000282989	0.000801549	33	38
ANGPTL3	Novel	yes	-5.47526	-0.619516	4.37e-08							0.0747617	0.103141	0.00142074	0.00306784	40	40
G6PC2	Novel	no	-5.46129	-0.564559	4.73e-08	-4.38377	-0.525468	1.17e-05				0.101328	0.251178	1.98e-07	1.4e-06	14	15												Glcuose levels
NARS2	Novel	yes	-5.39797	-0.661229	6.74e-08	-4.92537	-0.703627	8.42e-07				0.0621321	0.121958	0.000487834	0.0012596	27	28
METTL10	Novel	no	5.33833	0.35581	9.38e-08							0.202369	0.337878	5.31e-10	6.33e-09	36	36
ASAH2B	Novel	no	5.21226	0.528156	1.87e-07	4.62769	0.54515	3.7e-06				0.105554	0.0862156	0.00368984	0.00676633	37	38											non sig urate
KLHDC7A	Novel	yes	5.14947	0.309093	2.61e-07	4.73409	0.330192	2.2e-06				0.267865	0.413723	1.59e-12	3.24e-11	28	31											nonsig urate
MYH7B	Novel	yes	-5.05426	-0.478767	4.32e-07	-5.36268	-0.588949	8.2e-08				0.107875	0.0915911	0.00272624	0.00532161	29	31
AP3B2	Novel	yes	-5.0131	-0.507799	5.36e-07	-4.44593	-0.522816	8.75e-06				0.0882772	0.210961	2.51e-06	1.33e-05	23	32
KIAA1683	Novel	no	4.99681	0.66386	5.83e-07	4.60232	0.71002	4.18e-06				0.0527812	0.105575	0.00123795	0.00272108	28	28
C10orf58	Novel	no	-4.94041	-0.902368	7.8e-07							0.0286248	0.0411096	0.0475697	0.0488958	13	13
UBE2Q2	Known	no	-4.92512	-0.353184	8.43e-07							0.171085	0.11812	0.000607238	0.00152334	55	57					20383146, 26831199	Chronic kidney disease	Glomerular filtration rate (creatinine)
SPRYD4	Novel	no	-4.8072	-11.3949	1.53e-06	-5.0553	-13.8625	4.3e-07				0.000173543	0.0715475	0.00842231	0.0128404	2	2
BST2	Novel	no	-4.74164	-14.7737	2.12e-06							0.000116114	0.0471177	0.0336415	0.0374363	1	1
SPIRE2	Novel	yes	4.70884	0.550227	2.49e-06	4.35514	0.582518	1.33e-05				0.0856536	0.159676	5.5e-05	0.000198362	17	26
COL9A3	Novel	no	-4.70765	-0.447607	2.51e-06							0.104708	0.0423738	0.0442111	0.0462098	42	42
ARL16	Novel	no	-4.61413	-0.240385	3.95e-06							0.3657	0.420972	8.77e-13	1.9e-11	39	39
NRIP1	Novel	no	4.52759	2.58163	5.97e-06				4.64731	5.19245	3.36e-06	0.00313438	0.0448733	0.0382728	0.0412389	1	1
SNUPN	Novel	yes	-4.52147	-0.414267	6.14e-06	-4.55278	-0.484409	5.29e-06				0.139842	0.298931	8.26e-09	7.91e-08	27	27
DCDC1	Novel	no	-4.51181	-0.570828	6.43e-06							0.0528239	0.127588	0.000353522	0.000961585	44	44
ARNT	Novel	no	4.5077	0.985459	6.55e-06							0.0233828	0.0407703	0.0485156	0.0495917	6	6											nonsig urate levels
GBAP1	Known	no	-4.49727	-3.04044	6.88e-06							0.00212946	0.0858783	0.00376053	0.00687659	2	2					22797727	BUN
C1QL4	Novel	no	4.49695	0.292322	6.89e-06	4.55763	0.347362	5.17e-06				0.213903	0.156061	6.8e-05	0.000238379	94	94
WHAMM	Novel	no	-4.46448	-0.533873	8.03e-06							0.0683162	0.139693	0.000176157	0.000536708	15	15
SF3B2	Novel	no	4.45877	13.2159	8.24e-06							0.000110825	0.0776168	0.0059855	0.00986038	1	1
RNF152	Known	no	-4.4106	-0.387995	1.03e-05							0.127715	0.0590272	0.0170728	0.0224303	59	64					28452372	Glomerular filtration rate (creatinine)
FAM189A2	Novel	no	4.37725	0.803549	1.2e-05							0.0276397	0.0477021	0.0325328	0.0365042	23	25
TMEM125	Novel	no	4.3668	0.464603	1.26e-05							0.0863892	0.213377	2.16e-06	1.17e-05	25	25
NXPH4	Novel	no	4.36087	0.481204	1.3e-05							0.0720233	0.0811777	0.00489897	0.00847433	19	21
HLA-H	Novel	no							-5.00345	-0.371356	5.63e-07	0.650424	0.113722	0.000779877	0.00186167	11	11
UBD	Novel	no							-4.97807	-0.673438	6.42e-07	0.133933	0.0580909	0.0180028	0.0233237	5	5
