# Supplementary material for: Mapping eGFR loci to the renal transcriptome and phenome in the VA Million Veteran Program
Source: Nat Commun. 2019 Aug 26;10:3842. doi: 10.1038/s41467-019-11704-w (PMC6710266; doi:10.1038/s41467-019-11704-w)
Supplement: Supplementary file 7 — Supplementary Data 6 [file 41467_2019_11704_MOESM7_ESM.xlsx]

## Sheet: ST6
Supplementary Table 6: DEPICT tissue enrichment results across all significant (P<5x10-8) eGFR GWAS loci from transethnic analysis of all subjects.
MeSH Tree Numbers	MeSH first level term	MeSH second level term	P	FDR < 5%
A05.810	Urinary Tract	Urogenital System	0.00495659	No
A05.810.453	Kidney	Urogenital System	0.00648804	No
A11.436	Epithelial Cells	Cells	0.00676254	No
A03.556.875.500	Esophagus	Digestive System	0.00829054	No
A03.734	Pancreas	Digestive System	0.008576	No
A10.615.550	Mucous Membrane	Tissues	0.00898631	No
A10.615	Membranes	Tissues	0.0114853	No
A10.272	Epithelium	Tissues	0.0157505	No
A11.436.294.064	Glucagon Secreting Cells	Cells	0.0163634	No
A11.382.625	Enteroendocrine Cells	Cells	0.0163634	No
A03.734.414	Islets of Langerhans	Digestive System	0.0172796	No
A05.810.890	Urinary Bladder	Urogenital System	0.0201447	No
A05.360.319.679.490	Endometrium	Urogenital System	0.0206284	No
A03.556.249.249.356.668	Colon Sigmoid	Digestive System	0.0207046	No
A04.411	Lung	Respiratory System	0.0213566	No
A03.556	Gastrointestinal Tract	Digestive System	0.0215949	No
A05.360.319.679	Uterus	Urogenital System	0.0221957	No
A09.531	Nose	Sense Organs	0.02518	No
A10.615.550.760	Respiratory Mucosa	Tissues	0.02518	No
A04.531.520	Nasal Mucosa	Respiratory System	0.02518	No
A05.360.319	Genitalia Female	Urogenital System	0.0268905	No
A06.407	Endocrine Glands	Endocrine System	0.0280117	No
A03.556.500.760.464	Parotid Gland	Digestive System	0.0285367	No
A03.556.249	Lower Gastrointestinal Tract	Digestive System	0.0325192	No
A03.556.249.249.356	Colon	Digestive System	0.0329677	No
A03.556.249.249	Intestine Large	Digestive System	0.0330883	No
A03.556.124	Intestines	Digestive System	0.0342877	No
A09.371.060	Anterior Eye Segment	Sense Organs	0.0394401	No
A05.360.319.679.256	Cervix Uteri	Urogenital System	0.0404505	No
A06.407.312	Gonads	Endocrine System	0.0421933	No
A09.371.337.168	Conjunctiva	Sense Organs	0.0423359	No
A09.371.337	Eyelids	Sense Organs	0.0423359	No
A03.556.124.526.767	Rectum	Digestive System	0.042479	No
A05.360.319.114.630	Ovary	Urogenital System	0.0431683	No
A05.360.319.114	Adnexa Uteri	Urogenital System	0.043725	No
A03.620	Liver	Digestive System	0.0486804	No
A02.835.232.043	Bones of Lower Extremity	Musculoskeletal System	0.0493447	No
A02.835.232.043.300.710	Tarsal Bones	Musculoskeletal System	0.0501397	No
A02.835.232.043.300	Foot Bones	Musculoskeletal System	0.0501397	No
A03.556.500.760	Salivary Glands	Digestive System	0.053896	No
A05.360.319.114.373	Fallopian Tubes	Urogenital System	0.0552833	No
A11.436.348	Hepatocytes	Cells	0.0645897	No
A14.549	Mouth	Stomatognathic System	0.0662532	No
A09.371	Eye	Sense Organs	0.0698985	No
A07.231	Blood Vessels	Cardiovascular System	0.0781213	No
A03.556.124.369	Intestinal Mucosa	Digestive System	0.0803007	No
A06.407.071.140	Adrenal Cortex	Endocrine System	0.082203	No
A07.231.908.670.874	Umbilical Veins	Cardiovascular System	0.0833613	No
A07.231.908.670	Portal System	Cardiovascular System	0.0833613	No
A03.556.249.124	Ileum	Digestive System	0.0844413	No
A03.556.249.249.209	Cecum	Digestive System	0.0866301	No
A07.231.908	Veins	Cardiovascular System	0.0897873	No
A03.556.124.684	Intestine Small	Digestive System	0.0915727	No
A03.556.875	Upper Gastrointestinal Tract	Digestive System	0.0992816	No
A11.436.275	Endothelial Cells	Cells	0.10969	No
A05.360	Genitalia	Urogenital System	0.110438	No
A06.407.071	Adrenal Glands	Endocrine System	0.113581	No
A07.231.114	Arteries	Cardiovascular System	0.115464	No
A10.615.550.599	Mouth Mucosa	Tissues	0.129204	No
A05.810.453.324	Kidney Cortex	Urogenital System	0.130187	No
A09.371.729	Retina	Sense Organs	0.133705	No
A10.615.789	Serous Membrane	Tissues	0.157955	No
A05.360.490	Germ Cells	Urogenital System	0.170021	No
A14.549.885	Tongue	Stomatognathic System	0.176235	No
A06.407.900	Thyroid Gland	Endocrine System	0.188248	No
A10.165.114	Adipose Tissue	Tissues	0.189617	No
A15.145.846	Serum	Hemic and Immune Systems	0.192881	No
A10.165.114.830.750	Subcutaneous Fat	Tissues	0.213064	No
A10.165.114.830	Adipose Tissue White	Tissues	0.213064	No
A05.360.490.690	Ovum	Urogenital System	0.221322	No
A11.497.497.600	Oocytes	Cells	0.221322	No
A14.549.167.646	Periodontium	Stomatognathic System	0.229935	No
A02.165	Cartilage	Musculoskeletal System	0.233671	No
A10.165.114.830.500.750	Subcutaneous Fat Abdominal	Tissues	0.235165	No
A10.165.114.830.500	Abdominal Fat	Tissues	0.235165	No
A15.145.229.637.555.567.569.200	CD4 Positive T Lymphocytes	Hemic and Immune Systems	0.24394	No
A11.872.378.590.817	Megakaryocyte Erythroid Progenitor Cells	Cells	0.262531	No
A15.378.316.378.590.837.250	Erythroid Precursor Cells	Hemic and Immune Systems	0.262531	No
A11.872.700	Pluripotent Stem Cells	Cells	0.270973	No
A11.872.700.500	Induced Pluripotent Stem Cells	Cells	0.270973	No
A03.556.875.875	Stomach	Digestive System	0.275096	No
A10.615.284.473	Chorion	Tissues	0.298208	No
A10.615.284	Extraembryonic Membranes	Tissues	0.298208	No
A07.541.510.110	Aortic Valve	Cardiovascular System	0.303505	No
A07.541.510	Heart Valves	Cardiovascular System	0.303505	No
A11.872.190	Embryonic Stem Cells	Cells	0.321952	No
A10.272.497	Epidermis	Tissues	0.3234	No
A14.549.167	Dentition	Stomatognathic System	0.324701	No
A11.118.637.555.567.569.200.700	T Lymphocytes Regulatory	Cells	0.325471	No
A06.407.312.782	Testis	Endocrine System	0.358421	No
A11.329.114	Adipocytes	Cells	0.359917	No
A11.382	Endocrine Cells	Cells	0.36467	No
A11.872.040	Adult Stem Cells	Cells	0.380454	No
A15.145.229.334	Erythrocytes	Hemic and Immune Systems	0.392137	No
A11.443	Erythroid Cells	Cells	0.405276	No
A05.360.319.679.690	Myometrium	Urogenital System	0.42948	No
A11.329.171	Chondrocytes	Cells	0.438181	No
A17.815	Skin	Integumentary System	0.471098	No
A11.436.397	Keratinocytes	Cells	0.474087	No
A11.329.830	Stromal Cells	Cells	0.491048	No
A11.118.637.555.567.562.440	Precursor Cells B Lymphoid	Cells	0.527705	No
A11.872.378.294	Lymphoid Progenitor Cells	Cells	0.527705	No
A05.360.444.492	Penis	Urogenital System	0.542238	No
A02.835.232.834.151	Cervical Vertebrae	Musculoskeletal System	0.552975	No
A02.835.232.834	Spine	Musculoskeletal System	0.553653	No
A11.329.228	Fibroblasts	Cells	0.553769	No
A05.360.444.492.362	Foreskin	Urogenital System	0.565704	No
A11.329.629	Osteoblasts	Cells	0.573177	No
A05.360.319.887	Vulva	Urogenital System	0.581088	No
A11.627.340.360	Granulocyte Precursor Cells	Cells	0.641492	No
A10.690.467	Muscle Smooth	Tissues	0.647045	No
A14.724.557	Nasopharynx	Stomatognathic System	0.650405	No
A11.620	Muscle Cells	Cells	0.65301	No
A11.620.520	Myocytes Smooth Muscle	Cells	0.65301	No
A11.872.378	Hematopoietic Stem Cells	Cells	0.661907	No
A11.627.635	Myeloid Progenitor Cells	Cells	0.674711	No
A10.690.552	Muscle Striated	Tissues	0.683004	No
A10.690.552.500	Muscle Skeletal	Tissues	0.683004	No
A15.145.229.188	Blood Platelets	Hemic and Immune Systems	0.687191	No
A11.872	Stem Cells	Cells	0.688226	No
A02.633.567.850	Quadriceps Muscle	Musculoskeletal System	0.691636	No
A11.872.580	Mesenchymal Stem Cells	Cells	0.701454	No
A10.690	Muscles	Tissues	0.704815	No
A15.145.300	Fetal Blood	Hemic and Immune Systems	0.722876	No
A15.378.316.580	Monocytes	Hemic and Immune Systems	0.731406	No
A08.186.211.464.405	Hippocampus	Nervous System	0.734441	No
A15.382.812.260	Dendritic Cells	Hemic and Immune Systems	0.744049	No
A11.066	Antigen Presenting Cells	Cells	0.744049	No
A05.360.444	Genitalia Male	Urogenital System	0.768285	No
A15.382.812	Mononuclear Phagocyte System	Hemic and Immune Systems	0.7769	No
A15.378	Hematopoietic System	Hemic and Immune Systems	0.780793	No
A15.378.316	Bone Marrow Cells	Hemic and Immune Systems	0.780793	No
A08.186.211.132.810.428.200	Cerebellum	Nervous System	0.801458	No
A10.165.450	Granulation Tissue	Tissues	0.804623	No
A10.165.450.300	Cicatrix	Tissues	0.804623	No
A15.382.490.315.583	Neutrophils	Hemic and Immune Systems	0.808874	No
A11.118.637.415	Granulocytes	Cells	0.80993	No
A11.627	Myeloid Cells	Cells	0.812231	No
A11.329	Connective Tissue Cells	Cells	0.812428	No
A11.872.653	Neural Stem Cells	Cells	0.812658	No
A15.382.680	Phagocytes	Hemic and Immune Systems	0.816762	No
A10.165.450.300.425	Keloid	Tissues	0.821015	No
A11.872.190.260	Embryoid Bodies	Cells	0.8264	No
A11.872.378.590.635	Granulocyte Macrophage Progenitor Cells	Cells	0.828059	No
A11.627.624.249	Monocyte Macrophage Precursor Cells	Cells	0.828642	No
A10.336	Exocrine Glands	Tissues	0.831252	No
A11.118.637.555.567.562	B Lymphocytes	Cells	0.837548	No
A11.063	Antibody Producing Cells	Cells	0.837548	No
A10.165	Connective Tissue	Tissues	0.843236	No
A15.382.812.522	Macrophages	Hemic and Immune Systems	0.843473	No
A11.118.637.555.567.569	T Lymphocytes	Cells	0.84496	No
A10.336.707	Prostate	Tissues	0.849378	No
A02.835.232	Bone and Bones	Musculoskeletal System	0.851455	No
A15.382.490.555.567	Lymphocytes	Hemic and Immune Systems	0.854835	No
A15.382.520.604.700	Spleen	Hemic and Immune Systems	0.855261	No
A15.382.216	Bone Marrow	Hemic and Immune Systems	0.856138	No
A15.382.490.555.567.537	Killer Cells Natural	Hemic and Immune Systems	0.857296	No
A08.186.211.865	Rhombencephalon	Nervous System	0.86012	No
A08.186.211.865.428	Metencephalon	Nervous System	0.86012	No
A02.835	Skeleton	Musculoskeletal System	0.864285	No
A08.186.211.730.885.287.500.270	Frontal Lobe	Nervous System	0.867334	No
A14.724	Pharynx	Stomatognathic System	0.868233	No
A15.145.693	Plasma	Hemic and Immune Systems	0.86935	No
A15.145.229.637.555.567.562.725	Plasma Cells	Hemic and Immune Systems	0.869685	No
A08.186.211.730.317.357.352.435	Hypothalamo Hypophyseal System	Nervous System	0.872098	No
A08.713	Neurosecretory Systems	Nervous System	0.872098	No
A08.186.211.730.317.357.352	Hypothalamus Middle	Nervous System	0.872098	No
A15.145.229.637.555	Leukocytes Mononuclear	Hemic and Immune Systems	0.873615	No
A04.623.603	Oropharynx	Respiratory System	0.874382	No
A15.382.520.604.800	Palatine Tonsil	Hemic and Immune Systems	0.874382	No
A07.541.358.100	Atrial Appendage	Cardiovascular System	0.88202	No
A15.145	Blood	Hemic and Immune Systems	0.886859	No
A08.186.211.464	Limbic System	Nervous System	0.891352	No
A11.329.372.600	Macrophages Alveolar	Cells	0.895516	No
A15.145.229	Blood Cells	Hemic and Immune Systems	0.895642	No
A11.118.637	Leukocytes	Cells	0.897147	No
A02.835.583	Joints	Musculoskeletal System	0.900785	No
A02.835.583.443	Joint Capsule	Musculoskeletal System	0.900785	No
A02.835.583.443.800	Synovial Membrane	Musculoskeletal System	0.900785	No
A07.541.358	Heart Atria	Cardiovascular System	0.901989	No
A08.186.211.730.885.287.500	Cerebral Cortex	Nervous System	0.902441	No
A15.382	Immune System	Hemic and Immune Systems	0.905262	No
A08.186.211.730.885.287.500.571.735	Visual Cortex	Nervous System	0.917518	No
A08.186.211.730.885.287	Cerebrum	Nervous System	0.919647	No
A08.186.211.730.885.287.500.571	Occipital Lobe	Nervous System	0.922325	No
A08.186.211.730.885	Telencephalon	Nervous System	0.922653	No
A15.382.490.555.567.622	Lymphocytes Null	Hemic and Immune Systems	0.932414	No
A08.186.211.730.885.287.249.487	Corpus Striatum	Nervous System	0.935235	No
A08.186.211.730.317.357	Hypothalamus	Nervous System	0.93921	No
A08.186.211.730	Prosencephalon	Nervous System	0.939761	No
A08.186.211.464.710	Parahippocampal Gyrus	Nervous System	0.945907	No
A08.186.211.464.710.225	Entorhinal Cortex	Nervous System	0.945907	No
A08.186.211.730.885.287.500.863	Temporal Lobe	Nervous System	0.948061	No
A05.360.319.114.630.535	Ovarian Follicle	Urogenital System	0.948746	No
A11.436.329	Granulosa Cells	Cells	0.948746	No
A06.407.312.497.535.300.500	Cumulus Cells	Endocrine System	0.948746	No
A08.186.211.132	Brain Stem	Nervous System	0.953504	No
A08.186.211.730.885.287.500.670	Parietal Lobe	Nervous System	0.971277	No
A08.186.211	Brain	Nervous System	0.973327	No
A08.186	Central Nervous System	Nervous System	0.97409	No
A08.186.211.730.317	Diencephalon	Nervous System	0.978612	No
A07.541	Heart	Cardiovascular System	0.979376	No
A07.541.560	Heart Ventricles	Cardiovascular System	0.981486	No
A08.186.211.730.885.287.249	Basal Ganglia	Nervous System	0.982939	No
A02.835.583.443.800.800	Synovial Fluid	Musculoskeletal System	0.98524	No
A08.186.211.653	Mesencephalon	Nervous System	0.990215	No
A10.549	Lymphoid Tissue	Tissues	0.994692	No
A15.382.520	Lymphatic System	Hemic and Immune Systems	0.994692	No
A10.549.400	Lymph Nodes	Tissues	0.996419	No
