# Supplementary material for: Mapping eGFR loci to the renal transcriptome and phenome in the VA Million Veteran Program
Source: Nat Commun. 2019 Aug 26;10:3842. doi: 10.1038/s41467-019-11704-w (PMC6710266; doi:10.1038/s41467-019-11704-w)
Supplement: Supplementary file 8 — Supplementary Data 7 [file 41467_2019_11704_MOESM8_ESM.xlsx]

## Sheet: S7
Supplementary Table 7: DEPICT tissue enrichment results across all significant (P<5x10-8) eGFR GWAS loci from transethnic analysis of subjects without diabetes.
MeSH Tree Numbers	MeSH first level term	MeSH second level term	P	FDR < 5%
A05.810	Urinary Tract	Urogenital System	0.000889599	No
A05.810.453	Kidney	Urogenital System	0.00113707	No
A05.810.453.324	Kidney Cortex	Urogenital System	0.0180604	No
A09.371.337.168	Conjunctiva	Sense Organs	0.0291516	No
A09.371.337	Eyelids	Sense Organs	0.0291516	No
A09.371.060	Anterior Eye Segment	Sense Organs	0.0300789	No
A02.835.232.043.300.710	Tarsal Bones	Musculoskeletal System	0.0326813	No
A02.835.232.043.300	Foot Bones	Musculoskeletal System	0.0326813	No
A03.620	Liver	Digestive System	0.0327477	No
A02.835.232.043	Bones of Lower Extremity	Musculoskeletal System	0.0328266	No
A11.436.348	Hepatocytes	Cells	0.036457	No
A10.690	Muscles	Tissues	0.0547901	No
A06.407.071.140	Adrenal Cortex	Endocrine System	0.0559547	No
A03.734	Pancreas	Digestive System	0.0561304	No
A02.633.567.850	Quadriceps Muscle	Musculoskeletal System	0.0595069	No
A05.810.890	Urinary Bladder	Urogenital System	0.0610107	No
A10.690.552	Muscle Striated	Tissues	0.0625519	No
A10.690.552.500	Muscle Skeletal	Tissues	0.0625519	No
A11.436	Epithelial Cells	Cells	0.0669472	No
A04.411	Lung	Respiratory System	0.0856857	No
A06.407.071	Adrenal Glands	Endocrine System	0.090201	No
A09.371	Eye	Sense Organs	0.0930258	No
A15.145.229.637.555.567.569.200	CD4 Positive T Lymphocytes	Hemic and Immune Systems	0.118366	No
A03.734.414	Islets of Langerhans	Digestive System	0.137876	No
A11.382.625	Enteroendocrine Cells	Cells	0.147697	No
A11.436.294.064	Glucagon Secreting Cells	Cells	0.147697	No
A11.118.637.555.567.569.200.700	T Lymphocytes Regulatory	Cells	0.14919	No
A06.407.900	Thyroid Gland	Endocrine System	0.152402	No
A05.360.319.679.490	Endometrium	Urogenital System	0.180398	No
A11.382	Endocrine Cells	Cells	0.197997	No
A06.407	Endocrine Glands	Endocrine System	0.217689	No
A08.186.211.132.810.428.200	Cerebellum	Nervous System	0.227682	No
A05.360.319.679	Uterus	Urogenital System	0.237316	No
A10.272	Epithelium	Tissues	0.238346	No
A09.531	Nose	Sense Organs	0.238684	No
A04.531.520	Nasal Mucosa	Respiratory System	0.238684	No
A10.615.550.760	Respiratory Mucosa	Tissues	0.238684	No
A03.556.249.249.356.668	Colon Sigmoid	Digestive System	0.239401	No
A06.407.312.782	Testis	Endocrine System	0.243779	No
A05.360.490	Germ Cells	Urogenital System	0.246919	No
A08.186.211.865	Rhombencephalon	Nervous System	0.252816	No
A08.186.211.865.428	Metencephalon	Nervous System	0.252816	No
A14.549.167.646	Periodontium	Stomatognathic System	0.264001	No
A10.615.789	Serous Membrane	Tissues	0.268404	No
A17.815	Skin	Integumentary System	0.273498	No
A10.615.550	Mucous Membrane	Tissues	0.273822	No
A11.329.372.600	Macrophages Alveolar	Cells	0.276587	No
A05.360.319.679.256	Cervix Uteri	Urogenital System	0.285344	No
A05.360.319	Genitalia Female	Urogenital System	0.289224	No
A03.556.875.500	Esophagus	Digestive System	0.29867	No
A14.549.167	Dentition	Stomatognathic System	0.299993	No
A10.615.550.599	Mouth Mucosa	Tissues	0.309752	No
A05.360.444.492	Penis	Urogenital System	0.313566	No
A10.615	Membranes	Tissues	0.32853	No
A05.360.444.492.362	Foreskin	Urogenital System	0.329108	No
A06.407.312	Gonads	Endocrine System	0.329415	No
A05.360	Genitalia	Urogenital System	0.330594	No
A05.360.319.114.630	Ovary	Urogenital System	0.341904	No
A05.360.319.114	Adnexa Uteri	Urogenital System	0.347156	No
A11.329.830	Stromal Cells	Cells	0.35834	No
A11.497.497.600	Oocytes	Cells	0.367769	No
A05.360.490.690	Ovum	Urogenital System	0.367769	No
A08.186.211.132	Brain Stem	Nervous System	0.375069	No
A14.724.557	Nasopharynx	Stomatognathic System	0.383351	No
A05.360.319.114.630.535	Ovarian Follicle	Urogenital System	0.386172	No
A11.436.329	Granulosa Cells	Cells	0.386172	No
A06.407.312.497.535.300.500	Cumulus Cells	Endocrine System	0.386172	No
A10.165.114	Adipose Tissue	Tissues	0.386371	No
A11.620.520	Myocytes Smooth Muscle	Cells	0.387476	No
A11.620	Muscle Cells	Cells	0.387476	No
A10.690.467	Muscle Smooth	Tissues	0.388731	No
A10.165.450.300.425	Keloid	Tissues	0.4	No
A11.329.228	Fibroblasts	Cells	0.412618	No
A14.549	Mouth	Stomatognathic System	0.413333	No
A10.165.114.830.500	Abdominal Fat	Tissues	0.417506	No
A10.165.114.830.500.750	Subcutaneous Fat Abdominal	Tissues	0.417506	No
A10.165.450.300	Cicatrix	Tissues	0.418699	No
A10.165.450	Granulation Tissue	Tissues	0.418699	No
A10.165.114.830	Adipose Tissue White	Tissues	0.423447	No
A10.165.114.830.750	Subcutaneous Fat	Tissues	0.423447	No
A03.556.124.369	Intestinal Mucosa	Digestive System	0.431952	No
A11.436.397	Keratinocytes	Cells	0.432341	No
A07.541.560	Heart Ventricles	Cardiovascular System	0.433413	No
A05.360.444	Genitalia Male	Urogenital System	0.439696	No
A05.360.319.887	Vulva	Urogenital System	0.442929	No
A10.615.284.473	Chorion	Tissues	0.444872	No
A10.615.284	Extraembryonic Membranes	Tissues	0.444872	No
A10.272.497	Epidermis	Tissues	0.44602	No
A08.186.211.730.885.287.500.270	Frontal Lobe	Nervous System	0.449672	No
A11.329.629	Osteoblasts	Cells	0.454325	No
A07.541	Heart	Cardiovascular System	0.456878	No
A03.556.249.124	Ileum	Digestive System	0.473302	No
A09.371.729	Retina	Sense Organs	0.481954	No
A11.872.190	Embryonic Stem Cells	Cells	0.49632	No
A10.336.707	Prostate	Tissues	0.499617	No
A10.336	Exocrine Glands	Tissues	0.507259	No
A07.231.114	Arteries	Cardiovascular System	0.512851	No
A11.066	Antigen Presenting Cells	Cells	0.515422	No
A15.382.812.260	Dendritic Cells	Hemic and Immune Systems	0.515422	No
A07.541.510	Heart Valves	Cardiovascular System	0.529894	No
A07.541.510.110	Aortic Valve	Cardiovascular System	0.529894	No
A03.556.500.760	Salivary Glands	Digestive System	0.530754	No
A03.556.500.760.464	Parotid Gland	Digestive System	0.541941	No
A03.556.124.526.767	Rectum	Digestive System	0.542441	No
A05.360.319.114.373	Fallopian Tubes	Urogenital System	0.548148	No
A03.556	Gastrointestinal Tract	Digestive System	0.548415	No
A03.556.124	Intestines	Digestive System	0.550092	No
A15.382.812	Mononuclear Phagocyte System	Hemic and Immune Systems	0.553692	No
A11.329	Connective Tissue Cells	Cells	0.555237	No
A11.118.637.555.567.569	T Lymphocytes	Cells	0.558101	No
A15.145.846	Serum	Hemic and Immune Systems	0.559866	No
A08.186.211.730.885.287.500.571.735	Visual Cortex	Nervous System	0.569297	No
A03.556.249	Lower Gastrointestinal Tract	Digestive System	0.572431	No
A03.556.249.249.356	Colon	Digestive System	0.57562	No
A03.556.249.249	Intestine Large	Digestive System	0.576586	No
A11.872.190.260	Embryoid Bodies	Cells	0.589994	No
A11.329.114	Adipocytes	Cells	0.591778	No
A08.186.211.730.885.287.500.571	Occipital Lobe	Nervous System	0.593943	No
A11.436.275	Endothelial Cells	Cells	0.600976	No
A08.186.211.464.405	Hippocampus	Nervous System	0.602908	No
A02.165	Cartilage	Musculoskeletal System	0.614846	No
A11.329.171	Chondrocytes	Cells	0.616435	No
A11.872.700	Pluripotent Stem Cells	Cells	0.620727	No
A11.872.700.500	Induced Pluripotent Stem Cells	Cells	0.620727	No
A15.382.812.522	Macrophages	Hemic and Immune Systems	0.624046	No
A15.382.680	Phagocytes	Hemic and Immune Systems	0.628142	No
A15.378.316.580	Monocytes	Hemic and Immune Systems	0.628142	No
A07.231	Blood Vessels	Cardiovascular System	0.640957	No
A14.724	Pharynx	Stomatognathic System	0.647237	No
A11.627	Myeloid Cells	Cells	0.666523	No
A05.360.319.679.690	Myometrium	Urogenital System	0.669676	No
A07.541.358.100	Atrial Appendage	Cardiovascular System	0.675384	No
A07.541.358	Heart Atria	Cardiovascular System	0.678617	No
A14.549.885	Tongue	Stomatognathic System	0.680758	No
A15.382.490.315.583	Neutrophils	Hemic and Immune Systems	0.686417	No
A15.145.229.637.555.567.562.725	Plasma Cells	Hemic and Immune Systems	0.692166	No
A15.145.693	Plasma	Hemic and Immune Systems	0.69342	No
A03.556.124.684	Intestine Small	Digestive System	0.694249	No
A11.118.637.415	Granulocytes	Cells	0.700831	No
A02.835.583.443	Joint Capsule	Musculoskeletal System	0.702182	No
A02.835.583.443.800	Synovial Membrane	Musculoskeletal System	0.702182	No
A02.835.583	Joints	Musculoskeletal System	0.702182	No
A11.872.580	Mesenchymal Stem Cells	Cells	0.711816	No
A15.378.316	Bone Marrow Cells	Hemic and Immune Systems	0.741654	No
A15.378	Hematopoietic System	Hemic and Immune Systems	0.741654	No
A11.063	Antibody Producing Cells	Cells	0.741679	No
A11.118.637.555.567.562	B Lymphocytes	Cells	0.741679	No
A07.231.908	Veins	Cardiovascular System	0.746915	No
A07.231.908.670	Portal System	Cardiovascular System	0.749127	No
A07.231.908.670.874	Umbilical Veins	Cardiovascular System	0.749127	No
A03.556.875	Upper Gastrointestinal Tract	Digestive System	0.752194	No
A08.186.211.730.885.287.500.670	Parietal Lobe	Nervous System	0.758786	No
A15.382.490.555.567	Lymphocytes	Hemic and Immune Systems	0.761829	No
A11.872.040	Adult Stem Cells	Cells	0.766478	No
A15.145.229.637.555	Leukocytes Mononuclear	Hemic and Immune Systems	0.772632	No
A08.186.211.730.885.287.500	Cerebral Cortex	Nervous System	0.774462	No
A08.186.211.653	Mesencephalon	Nervous System	0.78894	No
A03.556.249.249.209	Cecum	Digestive System	0.793494	No
A15.382.490.555.567.622	Lymphocytes Null	Hemic and Immune Systems	0.794983	No
A11.118.637	Leukocytes	Cells	0.799341	No
A11.627.624.249	Monocyte Macrophage Precursor Cells	Cells	0.800621	No
A08.186.211.730.885	Telencephalon	Nervous System	0.80549	No
A08.186.211.730.885.287	Cerebrum	Nervous System	0.806754	No
A08.186.211.464	Limbic System	Nervous System	0.809185	No
A02.835.232.834.151	Cervical Vertebrae	Musculoskeletal System	0.810066	No
A08.186.211.730.317	Diencephalon	Nervous System	0.813163	No
A02.835.232.834	Spine	Musculoskeletal System	0.813272	No
A08.186.211.730	Prosencephalon	Nervous System	0.815143	No
A11.627.340.360	Granulocyte Precursor Cells	Cells	0.815462	No
A15.145	Blood	Hemic and Immune Systems	0.81618	No
A15.145.229	Blood Cells	Hemic and Immune Systems	0.818435	No
A11.872.378.590.635	Granulocyte Macrophage Progenitor Cells	Cells	0.827458	No
A08.713	Neurosecretory Systems	Nervous System	0.830168	No
A08.186.211.730.317.357.352.435	Hypothalamo Hypophyseal System	Nervous System	0.830168	No
A08.186.211.730.317.357.352	Hypothalamus Middle	Nervous System	0.830168	No
A15.382	Immune System	Hemic and Immune Systems	0.849018	No
A02.835.232	Bone and Bones	Musculoskeletal System	0.849871	No
A15.382.216	Bone Marrow	Hemic and Immune Systems	0.85096	No
A10.165	Connective Tissue	Tissues	0.853585	No
A08.186	Central Nervous System	Nervous System	0.854909	No
A08.186.211	Brain	Nervous System	0.855427	No
A15.382.490.555.567.537	Killer Cells Natural	Hemic and Immune Systems	0.856212	No
A08.186.211.730.317.357	Hypothalamus	Nervous System	0.85974	No
A02.835	Skeleton	Musculoskeletal System	0.861935	No
A03.556.875.875	Stomach	Digestive System	0.864854	No
A15.145.229.188	Blood Platelets	Hemic and Immune Systems	0.86934	No
A11.872.653	Neural Stem Cells	Cells	0.870704	No
A15.382.520.604.700	Spleen	Hemic and Immune Systems	0.874719	No
A15.145.300	Fetal Blood	Hemic and Immune Systems	0.875922	No
A11.627.635	Myeloid Progenitor Cells	Cells	0.886377	No
A11.872.378	Hematopoietic Stem Cells	Cells	0.90474	No
A10.549.400	Lymph Nodes	Tissues	0.90587	No
A11.872	Stem Cells	Cells	0.920149	No
A02.835.583.443.800.800	Synovial Fluid	Musculoskeletal System	0.931074	No
A11.872.378.294	Lymphoid Progenitor Cells	Cells	0.93266	No
A11.118.637.555.567.562.440	Precursor Cells B Lymphoid	Cells	0.93266	No
A11.872.378.590.817	Megakaryocyte Erythroid Progenitor Cells	Cells	0.943021	No
A15.378.316.378.590.837.250	Erythroid Precursor Cells	Hemic and Immune Systems	0.943021	No
A15.382.520.604.800	Palatine Tonsil	Hemic and Immune Systems	0.944013	No
A04.623.603	Oropharynx	Respiratory System	0.944013	No
A08.186.211.730.885.287.500.863	Temporal Lobe	Nervous System	0.948666	No
A08.186.211.464.710	Parahippocampal Gyrus	Nervous System	0.953298	No
A08.186.211.464.710.225	Entorhinal Cortex	Nervous System	0.953298	No
A08.186.211.730.885.287.249.487	Corpus Striatum	Nervous System	0.954363	No
A15.382.520	Lymphatic System	Hemic and Immune Systems	0.956434	No
A10.549	Lymphoid Tissue	Tissues	0.956434	No
A08.186.211.730.885.287.249	Basal Ganglia	Nervous System	0.959085	No
A11.443	Erythroid Cells	Cells	0.972777	No
A15.145.229.334	Erythrocytes	Hemic and Immune Systems	0.974728	No
