# Supplementary material for: Mapping eGFR loci to the renal transcriptome and phenome in the VA Million Veteran Program
Source: Nat Commun. 2019 Aug 26;10:3842. doi: 10.1038/s41467-019-11704-w (PMC6710266; doi:10.1038/s41467-019-11704-w)
Supplement: Supplementary file 9 — Supplementary Data 8 [file 41467_2019_11704_MOESM9_ESM.xlsx]

## Sheet: S8
Supplementary Table 8: DEPICT gene set enrichment results across all significant (P<5x10-8) eGFR GWAS loci from transethnic analysis of all subjects.
Original gene set ID	Original gene set description	P	FDR < 5%
MP:0008803	abnormal placental labyrinth vasculature morphology	3.0234e-06	No
GO:0008406	gonad development	3.7339e-05	No
ENSG00000156273	BACH1 subnetwork	3.76405e-05	No
GO:0003006	developmental process involved in reproduction	6.27193e-05	No
ENSG00000068366	ACSL4 subnetwork	7.26228e-05	No
ENSG00000186350	RXRA subnetwork	7.86611e-05	No
GO:0007548	sex differentiation	0.000106954	No
REACTOME_ERKS_ARE_INACTIVATED	REACTOME_ERKS_ARE_INACTIVATED	0.000108492	No
GO:0045137	development of primary sexual characteristics	0.000183537	No
GO:0016323	basolateral plasma membrane	0.000193646	No
GO:0001655	urogenital system development	0.000198507	No
MP:0001698	decreased embryo size	0.000202701	No
GO:0071383	cellular response to steroid hormone stimulus	0.000240358	No
ENSG00000140396	NCOA2 subnetwork	0.000241093	No
MP:0005627	increased circulating potassium level	0.000253523	No
ENSG00000151090	THRB subnetwork	0.000256953	No
MP:0000249	abnormal blood vessel physiology	0.000288253	No
GO:0048608	reproductive structure development	0.0002891	No
GO:0033273	response to vitamin	0.000296681	No
MP:0002135	abnormal kidney morphology	0.000321222	No
GO:0007584	response to nutrient	0.00032975	No
GO:0001763	morphogenesis of a branching structure	0.000344595	No
GO:0030522	intracellular receptor mediated signaling pathway	0.000357708	No
MP:0001716	abnormal placenta labyrinth morphology	0.000402304	No
GO:0072001	renal system development	0.000455124	No
GO:0033280	response to vitamin D	0.000511629	No
ENSG00000125084	WNT1 subnetwork	0.00055642	No
GO:0001822	kidney development	0.000614066	No
MP:0011108	partial embryonic lethality during organogenesis	0.00064563	No
MP:0003827	abnormal Wolffian duct morphology	0.000646685	No
GO:0060688	regulation of morphogenesis of a branching structure	0.000674758	No
GO:0061138	morphogenesis of a branching epithelium	0.000718109	No
GO:0061035	regulation of cartilage development	0.000734303	No
MP:0005618	decreased urine potassium level	0.000754029	No
MP:0000600	liver hypoplasia	0.000803372	No
REACTOME_SHC1_EVENTS_IN_ERBB2_SIGNALING	REACTOME_SHC1_EVENTS_IN_ERBB2_SIGNALING	0.00086479	No
MP:0010701	fusion of atlas and odontoid process	0.000876867	No
MP:0002752	abnormal somatic nervous system morphology	0.000877199	No
MP:0002833	increased heart weight	0.000882292	No
REACTOME_GRB2_EVENTS_IN_ERBB2_SIGNALING	REACTOME_GRB2_EVENTS_IN_ERBB2_SIGNALING	0.000937812	No
MP:0003984	embryonic growth retardation	0.00094968	No
MP:0001614	abnormal blood vessel morphology	0.00100926	No
MP:0004261	abnormal embryonic neuroepithelium morphology	0.00103514	No
MP:0003109	short femur	0.00104582	No
GO:0071391	cellular response to estrogen stimulus	0.00110874	No
MP:0003795	abnormal bone structure	0.00112607	No
MP:0004615	cervical vertebral transformation	0.00121461	No
MP:0011109	partial lethality throughout fetal growth and development	0.00130496	No
GO:0030278	regulation of ossification	0.00131113	No
MP:0011098	complete embryonic lethality during organogenesis	0.00136469	No
MP:0001732	postnatal growth retardation	0.00136951	No
ENSG00000196700	ZNF512B subnetwork	0.00139963	No
MP:0002875	decreased erythrocyte cell number	0.00141159	No
MP:0005630	increased lung weight	0.00142255	No
ENSG00000171681	ATF7IP subnetwork	0.00143375	No
MP:0009133	decreased white fat cell size	0.00151803	No
GO:0000981	sequence-specific DNA binding RNA polymerase II transcription factor activity	0.00154623	No
ENSG00000109906	ZBTB16 subnetwork	0.00155771	No
ENSG00000084676	NCOA1 subnetwork	0.00161464	No
MP:0001274	curly vibrissae	0.00171569	No
ENSG00000162552	WNT4 subnetwork	0.00178757	No
GO:0071495	cellular response to endogenous stimulus	0.00185808	No
KEGG_BLADDER_CANCER	KEGG_BLADDER_CANCER	0.0018651	No
ENSG00000160741	CRTC2 subnetwork	0.00194159	No
ENSG00000162909	CAPN2 subnetwork	0.00195934	No
MP:0002098	abnormal vibrissa morphology	0.00199776	No
ENSG00000108469	RECQL5 subnetwork	0.00201768	No
GO:0071295	cellular response to vitamin	0.00207942	No
MP:0010124	decreased bone mineral content	0.00209513	No
GO:0005159	insulin-like growth factor receptor binding	0.00209575	No
GO:0003203	endocardial cushion morphogenesis	0.00213913	No
MP:0003720	abnormal neural tube closure	0.0022098	No
GO:0032870	cellular response to hormone stimulus	0.00224022	No
GO:0007507	heart development	0.00226168	No
GO:0046965	retinoid X receptor binding	0.00226811	No
MP:0002113	abnormal skeleton development	0.00229358	No
ENSG00000007968	E2F2 subnetwork	0.0023351	No
MP:0005178	increased circulating cholesterol level	0.00234782	No
MP:0000596	abnormal liver development	0.002381	No
ENSG00000148848	ADAM12 subnetwork	0.00243062	No
MP:0001606	impaired hematopoiesis	0.0024484	No
GO:0030282	bone mineralization	0.00250541	No
MP:0003232	abnormal forebrain development	0.0025135	No
GO:0001657	ureteric bud development	0.00252605	No
MP:0001731	abnormal postnatal growth	0.00258244	No
GO:0031670	cellular response to nutrient	0.00258829	No
GO:0032526	response to retinoic acid	0.00261614	No
GO:0048754	branching morphogenesis of a tube	0.00271445	No
ENSG00000001497	LAS1L subnetwork	0.00276172	No
MP:0001730	embryonic growth arrest	0.00278053	No
MP:0008277	abnormal sternum ossification	0.0027918	No
MP:0004984	increased osteoclast cell number	0.00280152	No
GO:0048729	tissue morphogenesis	0.00284032	No
GO:0004879	ligand-activated sequence-specific DNA binding RNA polymerase II transcription factor activity	0.0029294	No
GO:0002009	morphogenesis of an epithelium	0.00297135	No
GO:0032835	glomerulus development	0.0030235	No
MP:0000601	small liver	0.00302644	No
ENSG00000115020	PIKFYVE subnetwork	0.00310557	No
ENSG00000091831	ESR1 subnetwork	0.0031659	No
ENSG00000026025	VIM subnetwork	0.00326984	No
MP:0009643	abnormal urine homeostasis	0.00327361	No
GO:0033157	regulation of intracellular protein transport	0.00329355	No
MP:0003352	increased circulating renin level	0.00333266	No
GO:2000027	regulation of organ morphogenesis	0.00343732	No
GO:0046660	female sex differentiation	0.00353159	No
MP:0002801	abnormal long term object recognition memory	0.00359027	No
MP:0001891	hydroencephaly	0.00370493	No
ENSG00000196498	NCOR2 subnetwork	0.00374621	No
GO:0046545	development of primary female sexual characteristics	0.0037784	No
ENSG00000024422	EHD2 subnetwork	0.00379518	No
MP:0002243	abnormal vomeronasal organ morphology	0.00380231	No
MP:0008140	podocyte foot process effacement	0.00388235	No
GO:0019838	growth factor binding	0.00389965	No
MP:0004395	increased cochlear inner hair cell number	0.00396051	No
MP:0000445	short snout	0.00408261	No
GO:0060675	ureteric bud morphogenesis	0.00411861	No
GO:0048732	gland development	0.00418247	No
MP:0001672	abnormal embryogenesis/ development	0.00421032	No
ENSG00000151422	FER subnetwork	0.00429721	No
MP:0004860	dilated kidney collecting duct	0.00432336	No
MP:0004272	abnormal basement membrane morphology	0.00434203	No
MP:0000523	cortical renal glomerulopathies	0.00435345	No
MP:0000167	decreased chondrocyte cell number	0.00447389	No
MP:0000194	hypercalcemia	0.00449965	No
ENSG00000188620	HMX3 subnetwork	0.00463943	No
ENSG00000205918	ENSG00000205918 subnetwork	0.00470498	No
REACTOME_NUCLEAR_EVENTS_KINASE_AND_TRANSCRIPTION_FACTOR_ACTIVATION	REACTOME_NUCLEAR_EVENTS_KINASE_AND_TRANSCRIPTION_FACTOR_ACTIVATION	0.00473134	No
MP:0000034	abnormal vestibule morphology	0.00476877	No
GO:0060429	epithelium development	0.00477046	No
ENSG00000141456	ENSG00000141456 subnetwork	0.00479457	No
ENSG00000115844	DLX2 subnetwork	0.00479828	No
GO:0048384	retinoic acid receptor signaling pathway	0.00480215	No
MP:0000292	distended pericardium	0.0048088	No
MP:0002989	small kidney	0.00481544	No
ENSG00000138592	USP8 subnetwork	0.00485041	No
ENSG00000162337	LRP5 subnetwork	0.00490429	No
GO:0001658	branching involved in ureteric bud morphogenesis	0.00490836	No
ENSG00000108528	SLC25A11 subnetwork	0.00492765	No
GO:0032386	regulation of intracellular transport	0.00500049	No
MP:0002884	abnormal branchial arch morphology	0.00504093	No
ENSG00000124151	NCOA3 subnetwork	0.00511215	No
GO:0060443	mammary gland morphogenesis	0.00514071	No
MP:0010182	decreased susceptibility to weight gain	0.00519005	No
GO:0001823	mesonephros development	0.0051991	No
ENSG00000138798	EGF subnetwork	0.00527204	No
GO:0007350	blastoderm segmentation	0.00527398	No
GO:0001503	ossification	0.00530417	No
MP:0000063	decreased bone mineral density	0.00532396	No
MP:0005264	glomerulosclerosis	0.0053728	No
MP:0001144	vagina atresia	0.00540738	No
GO:0035924	cellular response to vascular endothelial growth factor stimulus	0.00549653	No
ENSG00000021488	SLC7A9 subnetwork	0.00555264	No
GO:0009755	hormone-mediated signaling pathway	0.00555597	No
GO:0070167	regulation of biomineral tissue development	0.00557096	No
MP:0002128	abnormal blood circulation	0.00563861	No
ENSG00000099139	PCSK5 subnetwork	0.00564999	No
GO:0035295	tube development	0.00567291	No
GO:0035239	tube morphogenesis	0.0057715	No
MP:0002160	abnormal reproductive system morphology	0.00580697	No
GO:0071479	cellular response to ionizing radiation	0.00581332	No
MP:0000492	abnormal rectum morphology	0.0058381	No
GO:0022612	gland morphogenesis	0.00590389	No
GO:0031369	translation initiation factor binding	0.00593532	No
MP:0010984	abnormal metanephric mesenchyme morphology	0.00594036	No
GO:0008585	female gonad development	0.00597169	No
MP:0003026	decreased vasoconstriction	0.00598772	No
ENSG00000067082	KLF6 subnetwork	0.0061232	No
MP:0005030	absent amnion	0.00615993	No
ENSG00000143171	RXRG subnetwork	0.0062405	No
REACTOME_MAPK_TARGETS_NUCLEAR_EVENTS_MEDIATED_BY_MAP_KINASES	REACTOME_MAPK_TARGETS_NUCLEAR_EVENTS_MEDIATED_BY_MAP_KINASES	0.00630219	No
ENSG00000140464	PML subnetwork	0.00632912	No
MP:0011099	complete lethality throughout fetal growth and development	0.00632915	No
GO:0072202	cell differentiation involved in metanephros development	0.00637821	No
REACTOME_TIGHT_JUNCTION_INTERACTIONS	REACTOME_TIGHT_JUNCTION_INTERACTIONS	0.0063958	No
GO:0045177	apical part of cell	0.00643851	No
ENSG00000002745	WNT16 subnetwork	0.00647735	No
MP:0000530	abnormal kidney blood vessel morphology	0.00649713	No
MP:0000260	abnormal angiogenesis	0.00652152	No
GO:0005925	focal adhesion	0.0065789	No
ENSG00000142611	PRDM16 subnetwork	0.00658799	No
ENSG00000108379	WNT3 subnetwork	0.00662199	No
MP:0004969	pale kidney	0.00662619	No
GO:0001656	metanephros development	0.00665674	No
MP:0003620	oliguria	0.00667041	No
ENSG00000189037	DUSP21 subnetwork	0.00667143	No
MP:0000598	abnormal liver morphology	0.00681209	No
GO:0048010	vascular endothelial growth factor receptor signaling pathway	0.00682769	No
MP:0001722	pale yolk sac	0.00686597	No
GO:0072224	metanephric glomerulus development	0.00704434	No
GO:0015926	glucosidase activity	0.00712014	No
GO:0001890	placenta development	0.00713025	No
ENSG00000160202	CRYAA subnetwork	0.00713224	No
ENSG00000167244	IGF2 subnetwork	0.00721524	No
GO:0031668	cellular response to extracellular stimulus	0.00723427	No
MP:0011090	partial perinatal lethality	0.007276	No
MP:0002080	prenatal lethality	0.00732441	No
REACTOME_SHC1_EVENTS_IN_ERBB4_SIGNALING	REACTOME_SHC1_EVENTS_IN_ERBB4_SIGNALING	0.00736868	No
MP:0001762	polyuria	0.00737161	No
ENSG00000186446	ZNF501 subnetwork	0.0074033	No
GO:0030879	mammary gland development	0.00743276	No
MP:0003229	abnormal vitelline vasculature morphology	0.007585	No
ENSG00000184937	WT1 subnetwork	0.00759515	No
MP:0008943	increased sensitivity to induced cell death	0.0076486	No
GO:0001542	ovulation from ovarian follicle	0.00771205	No
MP:0002725	abnormal vein morphology	0.00773098	No
MP:0009674	decreased birth weight	0.00777233	No
GO:0014910	regulation of smooth muscle cell migration	0.00777792	No
GO:0035257	nuclear hormone receptor binding	0.00780405	No
MP:0003031	acidosis	0.00783692	No
GO:0042974	retinoic acid receptor binding	0.00786863	No
GO:0005924	cell-substrate adherens junction	0.00794195	No
ENSG00000181852	RNF41 subnetwork	0.0079475	No
GO:0042306	regulation of protein import into nucleus	0.00796586	No
MP:0003638	abnormal response/metabolism to endogenous compounds	0.00801882	No
GO:0051427	hormone receptor binding	0.00802738	No
MP:0002896	abnormal bone mineralization	0.00803764	No
MP:0011086	partial postnatal lethality	0.00804869	No
MP:0000130	abnormal trabecular bone morphology	0.00808335	No
MP:0005048	thrombosis	0.00815215	No
ENSG00000132153	DHX30 subnetwork	0.00823822	No
MP:0005558	decreased creatinine clearance	0.00831608	No
MP:0003918	decreased kidney weight	0.00831827	No
ENSG00000111186	WNT5B subnetwork	0.00838548	No
GO:2000736	regulation of stem cell differentiation	0.00840394	No
GO:0004089	carbonate dehydratase activity	0.00841379	No
MP:0001658	increased mortality induced by gamma-irradiation	0.00843977	No
MP:0002705	dilated renal tubules	0.00849873	No
MP:0005325	abnormal renal glomerulus morphology	0.00854243	No
ENSG00000088926	F11 subnetwork	0.00858215	No
ENSG00000170759	KIF5B subnetwork	0.00863031	No
MP:0000830	abnormal diencephalon morphology	0.00864505	No
MP:0011092	complete embryonic lethality	0.00866188	No
GO:0030500	regulation of bone mineralization	0.00868007	No
GO:0052548	regulation of endopeptidase activity	0.00870989	No
MP:0004989	decreased osteoblast cell number	0.0087398	No
MP:0004148	increased compact bone thickness	0.00883398	No
GO:0042813	Wnt-activated receptor activity	0.00888425	No
GO:0001701	in utero embryonic development	0.00892143	No
ENSG00000134025	ENSG00000134025 subnetwork	0.00894957	No
ENSG00000061938	TNK2 subnetwork	0.00902163	No
MP:0005262	coloboma	0.00907043	No
MP:0009593	absent chorion	0.00907673	No
MP:0002843	decreased systemic arterial blood pressure	0.00907927	No
MP:0008997	increased blood osmolality	0.009101	No
MP:0001654	hepatic necrosis	0.00915901	No
ENSG00000115694	STK25 subnetwork	0.0092021	No
ENSG00000178568	ERBB4 subnetwork	0.00922151	No
GO:0072006	nephron development	0.00935471	No
GO:0033189	response to vitamin A	0.00938825	No
GO:0090178	regulation of establishment of planar polarity involved in neural tube closure	0.00938849	No
GO:0090179	planar cell polarity pathway involved in neural tube closure	0.00938849	No
MP:0008533	abnormal anterior visceral endoderm morphology	0.00943293	No
MP:0000521	abnormal kidney cortex morphology	0.00952532	No
ENSG00000168036	CTNNB1 subnetwork	0.00953485	No
GO:0071305	cellular response to vitamin D	0.0095646	No
ENSG00000161513	FDXR subnetwork	0.00970207	No
MP:0002865	increased growth rate	0.00971102	No
ENSG00000000938	FGR subnetwork	0.00980043	No
MP:0006264	decreased systemic arterial systolic blood pressure	0.00981866	No
ENSG00000100941	PNN subnetwork	0.00991907	No
MP:0003674	oxidative stress	0.00994596	No
ENSG00000125124	BBS2 subnetwork	0.00994893	No
MP:0002667	decreased circulating aldosterone level	0.00999426	No
GO:0001894	tissue homeostasis	0.0100092	No
ENSG00000117222	RBBP5 subnetwork	0.0100379	No
MP:0003755	abnormal palate morphology	0.0101069	No
REACTOME_GROWTH_HORMONE_RECEPTOR_SIGNALING	REACTOME_GROWTH_HORMONE_RECEPTOR_SIGNALING	0.0101358	No
MP:0003331	hepatocellular carcinoma	0.0102383	No
MP:0005441	increased urine calcium level	0.0103075	No
ENSG00000132773	TOE1 subnetwork	0.0103149	No
GO:0052547	regulation of peptidase activity	0.0103435	No
GO:0071697	ectodermal placode morphogenesis	0.0104614	No
GO:0071696	ectodermal placode development	0.0104614	No
GO:0060788	ectodermal placode formation	0.0104614	No
MP:0002703	abnormal renal tubule morphology	0.01063	No
GO:0016324	apical plasma membrane	0.0107307	No
ENSG00000188064	WNT7B subnetwork	0.0107456	No
GO:0005161	platelet-derived growth factor receptor binding	0.0107491	No
MP:0004180	failure of initiation of embryo turning	0.0108075	No
MP:0002127	abnormal cardiovascular system morphology	0.0108106	No
ENSG00000100056	DGCR14 subnetwork	0.0108135	No
GO:0003729	mRNA binding	0.0108233	No
MP:0009288	increased epididymal fat pad weight	0.0108273	No
ENSG00000136352	NKX2-1 subnetwork	0.0110247	No
ENSG00000166135	HIF1AN subnetwork	0.0110379	No
MP:0004076	abnormal vitelline vascular remodeling	0.0110816	No
GO:0014812	muscle cell migration	0.011091	No
ENSG00000204361	FAM55B subnetwork	0.0111267	No
MP:0000914	exencephaly	0.0111333	No
GO:0009968	negative regulation of signal transduction	0.0111585	No
MP:0001065	abnormal trigeminal nerve morphology	0.0111632	No
GO:0061005	cell differentiation involved in kidney development	0.0112108	No
MP:0003215	renal interstitial fibrosis	0.0112608	No
MP:0003446	renal hypoplasia	0.0113134	No
MP:0004616	lumbar vertebral transformation	0.011447	No
ENSG00000165140	FBP1 subnetwork	0.0114687	No
ENSG00000176974	SHMT1 subnetwork	0.0115538	No
MP:0011101	partial prenatal lethality	0.0115926	No
ENSG00000013441	CLK1 subnetwork	0.0116422	No
MP:0003235	abnormal alisphenoid bone morphology	0.0117107	No
ENSG00000120149	MSX2 subnetwork	0.0117304	No
MP:0001726	abnormal allantois morphology	0.0117375	No
MP:0000520	absent kidney	0.0118379	No
ENSG00000162624	LHX8 subnetwork	0.0118772	No
REACTOME_NEGATIVE_REGULATION_OF_FGFR_SIGNALING	REACTOME_NEGATIVE_REGULATION_OF_FGFR_SIGNALING	0.0119039	No
ENSG00000005339	CREBBP subnetwork	0.0119223	No
ENSG00000173540	GMPPB subnetwork	0.0120192	No
MP:0011091	complete prenatal lethality	0.0120403	No
ENSG00000174292	TNK1 subnetwork	0.0120757	No
ENSG00000100767	PAPLN subnetwork	0.0120925	No
MP:0003036	vertebral transformation	0.0121129	No
REACTOME_TRANSCRIPTIONAL_REGULATION_OF_WHITE_ADIPOCYTE_DIFFERENTIATION	REACTOME_TRANSCRIPTIONAL_REGULATION_OF_WHITE_ADIPOCYTE_DIFFERENTIATION	0.0121684	No
ENSG00000042753	AP2S1 subnetwork	0.0121994	No
GO:0043009	chordate embryonic development	0.0123624	No
MP:0003567	abnormal fetal cardiomyocyte proliferation	0.0123856	No
ENSG00000068024	HDAC4 subnetwork	0.0124146	No
GO:0009792	embryo development ending in birth or egg hatching	0.0124423	No
ENSG00000140538	NTRK3 subnetwork	0.0124641	No
MP:0000934	abnormal telencephalon development	0.0125283	No
ENSG00000120738	EGR1 subnetwork	0.0126893	No
ENSG00000154764	WNT7A subnetwork	0.0127384	No
MP:0002988	decreased urine osmolality	0.0129491	No
ENSG00000164867	NOS3 subnetwork	0.0130841	No
MP:0011320	abnormal glomerular capillary morphology	0.0131066	No
GO:0060068	vagina development	0.0131118	No
ENSG00000147416	ATP6V1B2 subnetwork	0.013117	No
MP:0001175	abnormal lung morphology	0.0131283	No
GO:0003682	chromatin binding	0.0131385	No
ENSG00000081189	MEF2C subnetwork	0.013161	No
MP:0002085	abnormal embryonic tissue morphology	0.0131771	No
ENSG00000214078	CPNE1 subnetwork	0.0133372	No
MP:0004784	abnormal anterior cardinal vein morphology	0.0133628	No
GO:0031667	response to nutrient levels	0.0133862	No
GO:0042698	ovulation cycle	0.0134018	No
GO:0002064	epithelial cell development	0.0134926	No
GO:0009991	response to extracellular stimulus	0.0134967	No
ENSG00000105287	PRKD2 subnetwork	0.013499	No
ENSG00000163517	HDAC11 subnetwork	0.013505	No
MP:0004618	thoracic vertebral transformation	0.013546	No
ENSG00000114251	WNT5A subnetwork	0.0135597	No
GO:0031526	brush border membrane	0.0135828	No
GO:0060603	mammary gland duct morphogenesis	0.0136275	No
GO:0071363	cellular response to growth factor stimulus	0.0138071	No
MP:0000259	abnormal vascular development	0.0138083	No
MP:0000559	abnormal femur morphology	0.0138533	No
GO:0032355	response to estradiol stimulus	0.0139161	No
GO:0071478	cellular response to radiation	0.0139771	No
ENSG00000179222	MAGED1 subnetwork	0.0140692	No
ENSG00000063438	AHRR subnetwork	0.0140966	No
REACTOME_GLUCOSE_TRANSPORT	REACTOME_GLUCOSE_TRANSPORT	0.0142196	No
MP:0002891	increased insulin sensitivity	0.0142358	No
ENSG00000017427	IGF1 subnetwork	0.0143572	No
ENSG00000135547	HEY2 subnetwork	0.014447	No
GO:0060562	epithelial tube morphogenesis	0.014473	No
ENSG00000198646	NCOA6 subnetwork	0.0145406	No
MP:0005033	abnormal trophoblast giant cells	0.0146015	No
GO:0015101	organic cation transmembrane transporter activity	0.0147073	No
ENSG00000111424	VDR subnetwork	0.0147631	No
GO:0048863	stem cell differentiation	0.014799	No
GO:0090177	establishment of planar polarity involved in neural tube closure	0.0148086	No
GO:0035272	exocrine system development	0.0148133	No
MP:0006317	decreased urine sodium level	0.0148133	No
ENSG00000126767	ELK1 subnetwork	0.0148418	No
ENSG00000115641	FHL2 subnetwork	0.014986	No
MP:0000554	abnormal carpal bone morphology	0.015042	No
GO:0046822	regulation of nucleocytoplasmic transport	0.0150875	No
GO:0016328	lateral plasma membrane	0.0151323	No
ENSG00000070018	LRP6 subnetwork	0.0151808	No
GO:0048771	tissue remodeling	0.0152708	No
GO:0050678	regulation of epithelial cell proliferation	0.0154097	No
GO:0043408	regulation of MAPK cascade	0.0154195	No
GO:0003707	steroid hormone receptor activity	0.0154344	No
ENSG00000114209	PDCD10 subnetwork	0.015539	No
MP:0006316	increased urine sodium level	0.015542	No
ENSG00000068323	TFE3 subnetwork	0.0155655	No
GO:0035282	segmentation	0.015566	No
GO:0031434	mitogen-activated protein kinase kinase binding	0.015623	No
ENSG00000182199	SHMT2 subnetwork	0.0156379	No
GO:0000122	negative regulation of transcription from RNA polymerase II promoter	0.0156804	No
ENSG00000204427	ABHD16A subnetwork	0.0157302	No
ENSG00000206403	ABHD16A subnetwork	0.0157302	No
ENSG00000096467	ENSG00000096467 subnetwork	0.0157302	No
ENSG00000126351	THRA subnetwork	0.0158132	No
MP:0002196	absent corpus callosum	0.0159589	No
ENSG00000070759	TESK2 subnetwork	0.015995	No
ENSG00000091513	TF subnetwork	0.0160858	No
MP:0002151	abnormal neural tube morphology/development	0.0160881	No
MP:0000536	hydroureter	0.0161189	No
MP:0011097	complete embryonic lethality before turning of embryo	0.0162807	No
GO:0072073	kidney epithelium development	0.0163394	No
ENSG00000164330	EBF1 subnetwork	0.0164236	No
GO:0014909	smooth muscle cell migration	0.0165273	No
GO:0007351	tripartite regional subdivision	0.0166823	No
GO:0008595	anterior/posterior axis specification, embryo	0.0166823	No
MP:0004810	decreased hematopoietic stem cell number	0.0166881	No
MP:0000109	abnormal parietal bone morphology	0.0167107	No
MP:0004808	abnormal hematopoietic stem cell morphology	0.0167933	No
REACTOME_FRS2:MEDIATED_CASCADE	REACTOME_FRS2:MEDIATED_CASCADE	0.0168515	No
MP:0001289	persistence of hyaloid vascular system	0.0169215	No
MP:0001914	hemorrhage	0.0170728	No
ENSG00000134245	WNT2B subnetwork	0.0171399	No
GO:0015103	inorganic anion transmembrane transporter activity	0.0172166	No
ENSG00000081479	LRP2 subnetwork	0.0172428	No
MP:0010383	increased adenoma incidence	0.0172763	No
MP:0005633	increased circulating sodium level	0.0172891	No
MP:0002608	increased hematocrit	0.0173649	No
MP:0004351	short humerus	0.0174363	No
GO:0060445	branching involved in salivary gland morphogenesis	0.0174398	No
MP:0002429	abnormal blood cell morphology/development	0.0174552	No
GO:0060993	kidney morphogenesis	0.0174715	No
ENSG00000119630	PGF subnetwork	0.0175211	No
GO:0046966	thyroid hormone receptor binding	0.0175515	No
GO:0032270	positive regulation of cellular protein metabolic process	0.0176259	No
GO:0010906	regulation of glucose metabolic process	0.0176389	No
ENSG00000179776	CDH5 subnetwork	0.0176825	No
ENSG00000164403	SHROOM1 subnetwork	0.0177593	No
ENSG00000125398	SOX9 subnetwork	0.0178687	No
REACTOME_FGFR_LIGAND_BINDING_AND_ACTIVATION	REACTOME_FGFR_LIGAND_BINDING_AND_ACTIVATION	0.0179147	No
MP:0001426	polydipsia	0.0179162	No
MP:0003717	pallor	0.018138	No
ENSG00000134202	GSTM3 subnetwork	0.0181862	No
MP:0006396	decreased long bone epiphyseal plate size	0.0182391	No
REACTOME_SHC:MEDIATED_CASCADE	REACTOME_SHC:MEDIATED_CASCADE	0.0182659	No
MP:0008974	proportional dwarf	0.0182811	No
GO:0016327	apicolateral plasma membrane	0.0182886	No
ENSG00000112182	BACH2 subnetwork	0.0183413	No
MP:0005409	darkened coat color	0.0184407	No
ENSG00000115596	WNT6 subnetwork	0.0184863	No
MP:0000003	abnormal adipose tissue morphology	0.0185577	No
ENSG00000161204	ABCF3 subnetwork	0.0186023	No
GO:0000792	heterochromatin	0.018758	No
MP:0003333	liver fibrosis	0.0188337	No
ENSG00000127445	PIN1 subnetwork	0.018897	No
ENSG00000118523	CTGF subnetwork	0.0191813	No
MP:0002834	decreased heart weight	0.0192121	No
MP:0000929	open neural tube	0.019237	No
GO:0043401	steroid hormone mediated signaling pathway	0.019295	No
GO:0090183	regulation of kidney development	0.019303	No
MP:0001890	anencephaly	0.0193717	No
GO:0006475	internal protein amino acid acetylation	0.0193973	No
GO:0071496	cellular response to external stimulus	0.0194505	No
GO:0016884	carbon-nitrogen ligase activity, with glutamine as amido-N-donor	0.0194526	No
MP:0005031	abnormal trophoblast layer morphology	0.0195227	No
GO:0005903	brush border	0.0195321	No
MP:0001155	arrest of spermatogenesis	0.0195789	No
MP:0004056	abnormal myocardium compact layer morphology	0.0198096	No
ENSG00000122861	PLAU subnetwork	0.0198225	No
MP:0005650	abnormal limb bud morphology	0.0198326	No
ENSG00000100985	MMP9 subnetwork	0.0198561	No
MP:0004841	abnormal small intestine crypts of Lieberkuhn morphology	0.0199452	No
MP:0000938	motor neuron degeneration	0.0199474	No
ENSG00000109339	MAPK10 subnetwork	0.0200074	No
GO:0060606	tube closure	0.0200267	No
ENSG00000106546	AHR subnetwork	0.0200647	No
GO:0046546	development of primary male sexual characteristics	0.0200905	No
ENSG00000125686	MED1 subnetwork	0.0201067	No
MP:0001208	blistering	0.0201209	No
GO:0030055	cell-substrate junction	0.0202376	No
ENSG00000139687	RB1 subnetwork	0.0202535	No
KEGG_THYROID_CANCER	KEGG_THYROID_CANCER	0.0202612	No
MP:0004003	abnormal vascular endothelial cell physiology	0.0202754	No
ENSG00000164707	SLC13A4 subnetwork	0.0203021	No
ENSG00000081800	SLC13A1 subnetwork	0.0203021	No
GO:0030728	ovulation	0.02036	No
MP:0000602	enlarged liver sinusoidal spaces	0.0204756	No
MP:0008813	decreased common myeloid progenitor cell number	0.020488	No
ENSG00000176444	CLK2 subnetwork	0.0204969	No
GO:0090189	regulation of branching involved in ureteric bud morphogenesis	0.0205742	No
GO:0031435	mitogen-activated protein kinase kinase kinase binding	0.0205826	No
ENSG00000065361	ERBB3 subnetwork	0.0206216	No
MP:0002928	abnormal bile duct morphology	0.020624	No
MP:0003606	kidney failure	0.0206332	No
MP:0005565	increased blood urea nitrogen level	0.020675	No
ENSG00000166908	PIP4K2C subnetwork	0.0207811	No
GO:0000987	core promoter proximal region sequence-specific DNA binding	0.0207921	No
ENSG00000113240	CLK4 subnetwork	0.0208731	No
MP:0000026	abnormal inner ear morphology	0.0208853	No
ENSG00000079805	DNM2 subnetwork	0.0209104	No
GO:0043296	apical junction complex	0.0209689	No
ENSG00000107262	BAG1 subnetwork	0.0210607	No
ENSG00000161202	DVL3 subnetwork	0.021226	No
GO:0015114	phosphate ion transmembrane transporter activity	0.0212285	No
ENSG00000142657	PGD subnetwork	0.0212608	No
GO:0005104	fibroblast growth factor receptor binding	0.02127	No
GO:0003724	RNA helicase activity	0.0212885	No
GO:0019319	hexose biosynthetic process	0.0213065	No
MP:0000352	decreased cell proliferation	0.021309	No
GO:0032880	regulation of protein localization	0.02131	No
ENSG00000070366	SMG6 subnetwork	0.0213623	No
MP:0000107	abnormal frontal bone morphology	0.0213874	No
ENSG00000124299	PEPD subnetwork	0.0214015	No
MP:0001935	decreased litter size	0.0214405	No
ENSG00000176697	BDNF subnetwork	0.0214709	No
GO:0072207	metanephric epithelium development	0.0214863	No
GO:0050679	positive regulation of epithelial cell proliferation	0.0215438	No
MP:0004184	abnormal baroreceptor physiology	0.0215665	No
ENSG00000133313	CNDP2 subnetwork	0.0216123	No
GO:0005520	insulin-like growth factor binding	0.0216768	No
ENSG00000109072	SEBOX subnetwork	0.0217807	No
MP:0003311	aminoaciduria	0.0218121	No
GO:0034504	protein localization to nucleus	0.0218223	No
MP:0001544	abnormal cardiovascular system physiology	0.0218288	No
ENSG00000085741	WNT11 subnetwork	0.0219515	No
ENSG00000158955	WNT9B subnetwork	0.0219515	No
ENSG00000075290	WNT8B subnetwork	0.0219515	No
ENSG00000105989	WNT2 subnetwork	0.0219515	No
ENSG00000143816	WNT9A subnetwork	0.0219515	No
ENSG00000169884	WNT10B subnetwork	0.0219515	No
ENSG00000061492	WNT8A subnetwork	0.0219515	No
ENSG00000135925	WNT10A subnetwork	0.0219515	No
ENSG00000075413	MARK3 subnetwork	0.0219704	No
MP:0008208	decreased pro-B cell number	0.0219869	No
GO:0071339	MLL1 complex	0.021994	No
GO:0045995	regulation of embryonic development	0.0220162	No
ENSG00000174996	KLC2 subnetwork	0.022019	No
ENSG00000123136	DDX39A subnetwork	0.0222764	No
ENSG00000175387	SMAD2 subnetwork	0.0223123	No
GO:0001954	positive regulation of cell-matrix adhesion	0.0223202	No
ENSG00000113649	TCERG1 subnetwork	0.0223881	No
MP:0000828	abnormal fourth ventricle morphology	0.0225322	No
GO:0031401	positive regulation of protein modification process	0.0225786	No
ENSG00000131263	RLIM subnetwork	0.0226246	No
ENSG00000115461	IGFBP5 subnetwork	0.0226625	No
ENSG00000148200	NR6A1 subnetwork	0.0227799	No
ENSG00000180530	NRIP1 subnetwork	0.0229294	No
GO:0030521	androgen receptor signaling pathway	0.0229518	No
ENSG00000163516	ANKZF1 subnetwork	0.0230194	No
ENSG00000162409	PRKAA2 subnetwork	0.0230581	No
MP:0006042	increased apoptosis	0.0230623	No
ENSG00000110880	CORO1C subnetwork	0.0231618	No
ENSG00000113712	CSNK1A1 subnetwork	0.0232229	No
GO:0007431	salivary gland development	0.0232569	No
KEGG_FOCAL_ADHESION	KEGG_FOCAL_ADHESION	0.0232966	No
GO:0022602	ovulation cycle process	0.0233653	No
MP:0000295	trabecula carnea hypoplasia	0.0233896	No
GO:0060348	bone development	0.0234205	No
GO:0017147	Wnt-protein binding	0.0234232	No
MP:0003641	small lung	0.0234859	No
GO:0072009	nephron epithelium development	0.0235383	No
GO:0005912	adherens junction	0.0235941	No
GO:0046165	alcohol biosynthetic process	0.0236048	No
GO:0061134	peptidase regulator activity	0.0236831	No
GO:0046661	male sex differentiation	0.0237322	No
GO:0003007	heart morphogenesis	0.0237524	No
ENSG00000173153	ESRRA subnetwork	0.0237572	No
GO:0042800	histone methyltransferase activity (H3-K4 specific)	0.0238134	No
ENSG00000128052	KDR subnetwork	0.0239043	No
GO:0070848	response to growth factor stimulus	0.023916	No
GO:0030855	epithelial cell differentiation	0.0239199	No
ENSG00000130653	PNPLA7 subnetwork	0.0240407	No
MP:0011093	complete embryonic lethality at implantation	0.0240709	No
ENSG00000142494	SLC47A1 subnetwork	0.02415	No
ENSG00000116016	EPAS1 subnetwork	0.0241579	No
ENSG00000144061	NPHP1 subnetwork	0.0241723	No
ENSG00000165288	BRWD3 subnetwork	0.0241812	No
GO:0070742	C2H2 zinc finger domain binding	0.0242439	No
MP:0001924	infertility	0.024281	No
GO:0004713	protein tyrosine kinase activity	0.0243877	No
ENSG00000135932	CAB39 subnetwork	0.024391	No
ENSG00000126562	WNK4 subnetwork	0.024448	No
GO:0061008	hepaticobiliary system development	0.0244743	No
MP:0004838	abnormal neural fold elevation formation	0.0244789	No
ENSG00000141959	PFKL subnetwork	0.0245326	No
GO:0061135	endopeptidase regulator activity	0.0245858	No
ENSG00000072518	MARK2 subnetwork	0.0247063	No
GO:0046849	bone remodeling	0.0247109	No
REACTOME_VEGF_LIGAND:RECEPTOR_INTERACTIONS	REACTOME_VEGF_LIGAND:RECEPTOR_INTERACTIONS	0.024727	No
REACTOME_SIGNALING_BY_VEGF	REACTOME_SIGNALING_BY_VEGF	0.024727	No
ENSG00000145819	ARHGAP26 subnetwork	0.0247452	No
GO:0034362	low-density lipoprotein particle	0.0248752	No
ENSG00000127831	VIL1 subnetwork	0.0250059	No
ENSG00000129354	AP1M2 subnetwork	0.0250103	No
GO:0030177	positive regulation of Wnt receptor signaling pathway	0.0251072	No
MP:0003651	abnormal axon outgrowth	0.0251913	No
MP:0001422	abnormal drinking behavior	0.0251994	No
GO:0060669	embryonic placenta morphogenesis	0.0252729	No
MP:0006089	abnormal vestibular saccule morphology	0.0252774	No
GO:0008584	male gonad development	0.0253456	No
GO:0003774	motor activity	0.0253913	No
GO:0045787	positive regulation of cell cycle	0.025415	No
MP:0002590	increased mean corpuscular volume	0.0254305	No
ENSG00000071051	NCK2 subnetwork	0.0254408	No
ENSG00000064999	ANKS1A subnetwork	0.0255439	No
MP:0003419	delayed endochondral bone ossification	0.0255911	No
ENSG00000196353	CPNE4 subnetwork	0.0256838	No
ENSG00000020577	SAMD4A subnetwork	0.0257105	No
MP:0002968	increased circulating alkaline phosphatase level	0.0257619	No
ENSG00000206218	ENSG00000206218 subnetwork	0.0257855	No
ENSG00000206289	RXRB subnetwork	0.0257855	No
ENSG00000204231	RXRB subnetwork	0.0257855	No
ENSG00000129691	ASH2L subnetwork	0.0258316	No
GO:0070161	anchoring junction	0.0258451	No
ENSG00000078269	SYNJ2 subnetwork	0.0258516	No
GO:0004866	endopeptidase inhibitor activity	0.0259227	No
MP:0000558	abnormal tibia morphology	0.0260233	No
GO:0042249	establishment of planar polarity of embryonic epithelium	0.0260443	No
ENSG00000108001	EBF3 subnetwork	0.0260504	No
GO:0007369	gastrulation	0.0261288	No
MP:0005537	abnormal cerebral aqueduct morphology	0.0261292	No
GO:0061333	renal tubule morphogenesis	0.026189	No
GO:0050673	epithelial cell proliferation	0.0262201	No
MP:0005554	decreased circulating creatinine level	0.0262321	No
GO:0006473	protein acetylation	0.026243	No
ENSG00000108312	UBTF subnetwork	0.0262514	No
GO:0060350	endochondral bone morphogenesis	0.0262807	No
MP:0009431	decreased fetal weight	0.026291	No
MP:0002666	increased circulating aldosterone level	0.0263132	No
ENSG00000215021	PHB2 subnetwork	0.0264238	No
GO:0045165	cell fate commitment	0.0264304	No
ENSG00000115145	STAM2 subnetwork	0.0264451	No
MP:0003014	abnormal kidney medulla morphology	0.0264452	No
MP:0008479	decreased spleen white pulp amount	0.0264539	No
GO:0003071	renal system process involved in regulation of systemic arterial blood pressure	0.0265022	No
ENSG00000134243	SORT1 subnetwork	0.0265186	No
GO:0001569	patterning of blood vessels	0.0265291	No
ENSG00000153071	DAB2 subnetwork	0.0265994	No
GO:0008543	fibroblast growth factor receptor signaling pathway	0.0266391	No
MP:0000928	incomplete cephalic closure	0.0267042	No
MP:0000296	absent trabeculae carneae	0.0267542	No
GO:0031214	biomineral tissue development	0.0269	No
MP:0004613	fusion of vertebral arches	0.0269116	No
ENSG00000169155	ZBTB43 subnetwork	0.0269488	No
GO:0071897	DNA biosynthetic process	0.0269969	No
ENSG00000132825	PPP1R3D subnetwork	0.027005	No
ENSG00000105357	MYH14 subnetwork	0.0271493	No
ENSG00000111961	SASH1 subnetwork	0.027162	No
ENSG00000163513	TGFBR2 subnetwork	0.0271726	No
GO:0042169	SH2 domain binding	0.0272301	No
GO:0048545	response to steroid hormone stimulus	0.0272558	No
GO:0001934	positive regulation of protein phosphorylation	0.0272681	No
MP:0000662	abnormal branching of the mammary ductal tree	0.0273368	No
MP:0000364	abnormal vascular regression	0.0273673	No
REACTOME_GOLGI_ASSOCIATED_VESICLE_BIOGENESIS	REACTOME_GOLGI_ASSOCIATED_VESICLE_BIOGENESIS	0.0273745	No
ENSG00000188843	ENSG00000188843 subnetwork	0.0273775	No
ENSG00000074966	TXK subnetwork	0.0273805	No
ENSG00000159692	CTBP1 subnetwork	0.0274765	No
MP:0009171	enlarged pancreatic islets	0.0275398	No
ENSG00000121858	TNFSF10 subnetwork	0.0275867	No
GO:0006094	gluconeogenesis	0.0276518	No
ENSG00000135097	MSI1 subnetwork	0.0277271	No
ENSG00000102755	FLT1 subnetwork	0.0277315	No
GO:0042327	positive regulation of phosphorylation	0.0277615	No
GO:0031669	cellular response to nutrient levels	0.0278874	No
GO:0044212	transcription regulatory region DNA binding	0.0279349	No
GO:0005112	Notch binding	0.0280524	No
MP:0002081	perinatal lethality	0.0280571	No
ENSG00000188130	MAPK12 subnetwork	0.0281075	No
GO:0004712	protein serine/threonine/tyrosine kinase activity	0.0282287	No
ENSG00000078900	TP73 subnetwork	0.0283462	No
GO:0030414	peptidase inhibitor activity	0.0283615	No
ENSG00000163637	PRICKLE2 subnetwork	0.0287805	No
MP:0004617	sacral vertebral transformation	0.0288342	No
GO:0046777	protein autophosphorylation	0.0288429	No
ENSG00000103671	TRIP4 subnetwork	0.0288895	No
GO:0035162	embryonic hemopoiesis	0.0289813	No
ENSG00000164438	TLX3 subnetwork	0.0290656	No
GO:0031490	chromatin DNA binding	0.0290936	No
MP:0004560	abnormal chorionic plate morphology	0.029109	No
GO:0010563	negative regulation of phosphorus metabolic process	0.0291641	No
GO:0045936	negative regulation of phosphate metabolic process	0.0291641	No
MP:0004787	abnormal dorsal aorta morphology	0.0291744	No
GO:0001843	neural tube closure	0.0292035	No
REACTOME_REGULATION_OF_INSULIN:LIKE_GROWTH_FACTOR_IGF_ACTIVITY_BY_INSULIN:LIKE_GROWTH_FACTOR_BINDING_PROTEINS_IGFBPS	REACTOME_REGULATION_OF_INSULIN:LIKE_GROWTH_FACTOR_IGF_ACTIVITY_BY_INSULIN:LIKE_GROWTH_FACTOR_BINDING_PROTEINS_IGFBPS	0.029307	No
ENSG00000150907	FOXO1 subnetwork	0.0293304	No
GO:0016410	N-acyltransferase activity	0.0293729	No
GO:0030545	receptor regulator activity	0.0294996	No
MP:0000527	abnormal kidney development	0.0296692	No
GO:0048598	embryonic morphogenesis	0.0296778	No
MP:0001862	interstitial pneumonia	0.0297767	No
MP:0004883	abnormal vascular wound healing	0.0297813	No
ENSG00000185811	IKZF1 subnetwork	0.0298079	No
GO:0072080	nephron tubule development	0.0299565	No
ENSG00000164327	RICTOR subnetwork	0.0299968	No
ENSG00000109814	UGDH subnetwork	0.0300492	No
ENSG00000101076	HNF4A subnetwork	0.0301277	No
KEGG_ALDOSTERONE_REGULATED_SODIUM_REABSORPTION	KEGG_ALDOSTERONE_REGULATED_SODIUM_REABSORPTION	0.0303263	No
GO:0016836	hydro-lyase activity	0.0304233	No
ENSG00000038382	TRIO subnetwork	0.0304593	No
ENSG00000100280	AP1B1 subnetwork	0.0305216	No
GO:0044344	cellular response to fibroblast growth factor stimulus	0.0305656	No
GO:0071774	response to fibroblast growth factor stimulus	0.0305656	No
MP:0000266	abnormal heart morphology	0.0305916	No
GO:0051247	positive regulation of protein metabolic process	0.0306007	No
GO:0061326	renal tubule development	0.0306055	No
MP:0008965	increased basal metabolism	0.0307098	No
MP:0002780	decreased circulating testosterone level	0.0307555	No
ENSG00000136527	TRA2B subnetwork	0.0307731	No
MP:0004756	abnormal proximal convoluted tubule morphology	0.030809	No
MP:0003658	abnormal capillary morphology	0.0308193	No
MP:0003044	impaired basement membrane formation	0.0308315	No
GO:0016835	carbon-oxygen lyase activity	0.030855	No
GO:0043627	response to estrogen stimulus	0.0308741	No
MP:0000432	abnormal head morphology	0.0309434	No
MP:0000913	abnormal brain development	0.0309711	No
GO:0032869	cellular response to insulin stimulus	0.0309973	No
MP:0002038	carcinoma	0.0310578	No
GO:0050660	flavin adenine dinucleotide binding	0.0311195	No
GO:0006929	substrate-dependent cell migration	0.0311343	No
MP:0001932	abnormal spermiogenesis	0.0311653	No
MP:0002636	delayed vaginal opening	0.0312011	No
GO:0051302	regulation of cell division	0.0312184	No
MP:0003324	increased liver adenoma incidence	0.0312551	No
ENSG00000105880	DLX5 subnetwork	0.0313084	No
ENSG00000136068	FLNB subnetwork	0.0313427	No
GO:0010466	negative regulation of peptidase activity	0.0314092	No
ENSG00000023171	GRAMD1B subnetwork	0.0314165	No
ENSG00000124789	NUP153 subnetwork	0.0315052	No
GO:0048568	embryonic organ development	0.0315549	No
ENSG00000139549	DHH subnetwork	0.0316165	No
GO:0005041	low-density lipoprotein receptor activity	0.0316842	No
REACTOME_TRYPTOPHAN_CATABOLISM	REACTOME_TRYPTOPHAN_CATABOLISM	0.0317522	No
MP:0006354	abnormal fourth branchial arch artery morphology	0.0318492	No
GO:0046364	monosaccharide biosynthetic process	0.0319897	No
MP:0003648	abnormal radial glial cell morphology	0.0320029	No
GO:0032994	protein-lipid complex	0.032124	No
GO:0034358	plasma lipoprotein particle	0.032124	No
MP:0004485	increased response of heart to induced stress	0.032185	No
GO:0050664	oxidoreductase activity, acting on NADH or NADPH, oxygen as acceptor	0.0322096	No
ENSG00000120087	HOXB7 subnetwork	0.0323737	No
GO:0048871	multicellular organismal homeostasis	0.032425	No
REACTOME_GLUCONEOGENESIS	REACTOME_GLUCONEOGENESIS	0.0325189	No
MP:0005621	abnormal cell physiology	0.032702	No
ENSG00000154342	WNT3A subnetwork	0.0327402	No
MP:0004532	abnormal inner hair cell stereociliary bundle morphology	0.0327493	No
GO:0042307	positive regulation of protein import into nucleus	0.0327667	No
GO:0018205	peptidyl-lysine modification	0.0328845	No
ENSG00000134982	APC subnetwork	0.0329977	No
GO:0060713	labyrinthine layer morphogenesis	0.0330253	No
GO:0060349	bone morphogenesis	0.0330408	No
GO:0072215	regulation of metanephros development	0.0330705	No
MP:0000383	abnormal hair follicle orientation	0.0331169	No
ENSG00000183020	AP2A2 subnetwork	0.0331375	No
MP:0000231	hypertension	0.0331511	No
GO:0001936	regulation of endothelial cell proliferation	0.0332491	No
GO:0007281	germ cell development	0.0332966	No
MP:0005582	increased renin activity	0.0333197	No
GO:0008026	ATP-dependent helicase activity	0.0333602	No
GO:0070035	purine NTP-dependent helicase activity	0.0333602	No
MP:0005602	decreased angiogenesis	0.0333773	No
GO:0060071	Wnt receptor signaling pathway, planar cell polarity pathway	0.0334029	No
GO:0090175	regulation of establishment of planar polarity	0.0334029	No
MP:0008271	abnormal bone ossification	0.0337237	No
GO:0014911	positive regulation of smooth muscle cell migration	0.0337849	No
GO:0045937	positive regulation of phosphate metabolic process	0.0338331	No
GO:0010562	positive regulation of phosphorus metabolic process	0.0338331	No
GO:0014020	primary neural tube formation	0.0338531	No
ENSG00000101213	PTK6 subnetwork	0.0339211	No
ENSG00000031544	ENSG00000031544 subnetwork	0.0339476	No
MP:0004910	decreased seminal vesicle weight	0.0339609	No
ENSG00000084207	GSTP1 subnetwork	0.0340099	No
MP:0011228	abnormal vitamin D level	0.0340615	No
GO:0007435	salivary gland morphogenesis	0.0342665	No
GO:0007389	pattern specification process	0.0344452	No
GO:0046850	regulation of bone remodeling	0.034453	No
ENSG00000104973	MED25 subnetwork	0.0344686	No
ENSG00000134184	GSTM1 subnetwork	0.0344829	No
MP:0001147	small testis	0.0345921	No
ENSG00000157077	ZFYVE9 subnetwork	0.0346363	No
MP:0003055	abnormal long bone epiphyseal plate morphology	0.0346606	No
MP:0003130	anal atresia	0.0347138	No
ENSG00000100227	POLDIP3 subnetwork	0.0347522	No
ENSG00000143537	ADAM15 subnetwork	0.0347762	No
MP:0003917	increased kidney weight	0.0347955	No
ENSG00000143514	TP53BP2 subnetwork	0.03484	No
ENSG00000093167	LRRFIP2 subnetwork	0.0349263	No
MP:0001719	absent vitelline blood vessels	0.0349534	No
GO:0034764	positive regulation of transmembrane transport	0.0349918	No
ENSG00000065526	SPEN subnetwork	0.0350383	No
GO:0001889	liver development	0.0350439	No
MP:0000832	abnormal thalamus morphology	0.0352855	No
MP:0011402	renal cast	0.0353892	No
ENSG00000169641	LUZP1 subnetwork	0.0355005	No
MP:0000936	small telencephalic vesicles	0.0355208	No
GO:0015108	chloride transmembrane transporter activity	0.0355332	No
GO:0009746	response to hexose stimulus	0.0355498	No
ENSG00000066136	NFYC subnetwork	0.0355903	No
ENSG00000204394	VARS subnetwork	0.0356066	No
ENSG00000096171	VARS subnetwork	0.0356066	No
GO:0030518	intracellular steroid hormone receptor signaling pathway	0.0356873	No
ENSG00000122779	TRIM24 subnetwork	0.0357744	No
ENSG00000140463	BBS4 subnetwork	0.0358138	No
MP:0001302	eyelids open at birth	0.036088	No
MP:0004154	renal tubular necrosis	0.0361915	No
REACTOME_HEXOSE_TRANSPORT	REACTOME_HEXOSE_TRANSPORT	0.0362199	No
ENSG00000189319	FAM53B subnetwork	0.0363161	No
ENSG00000196923	PDLIM7 subnetwork	0.0363482	No
MP:0010249	lactation failure	0.0363517	No
GO:0008285	negative regulation of cell proliferation	0.0364067	No
GO:0090287	regulation of cellular response to growth factor stimulus	0.0364603	No
GO:0031143	pseudopodium	0.0364672	No
ENSG00000160199	PKNOX1 subnetwork	0.0365123	No
GO:0071599	otic vesicle development	0.0366748	No
ENSG00000186575	NF2 subnetwork	0.0368463	No
GO:0005905	coated pit	0.0368599	No
MP:0005608	cardiac interstitial fibrosis	0.0368866	No
ENSG00000173482	PTPRM subnetwork	0.0369197	No
GO:0042481	regulation of odontogenesis	0.0369623	No
GO:0009948	anterior/posterior axis specification	0.0371418	No
MP:0000519	hydronephrosis	0.0372068	No
GO:0034061	DNA polymerase activity	0.0374083	No
MP:0001859	kidney inflammation	0.0374166	No
ENSG00000174827	PDZK1 subnetwork	0.0375925	No
ENSG00000168476	REEP4 subnetwork	0.0375996	No
ENSG00000170248	PDCD6IP subnetwork	0.0377369	No
ENSG00000069667	RORA subnetwork	0.0377807	No
MP:0008844	decreased subcutaneous adipose tissue amount	0.0378213	No
REACTOME_BILE_SALT_AND_ORGANIC_ANION_SLC_TRANSPORTERS	REACTOME_BILE_SALT_AND_ORGANIC_ANION_SLC_TRANSPORTERS	0.0379024	No
MP:0003231	abnormal placenta vasculature	0.0379509	No
ENSG00000066468	FGFR2 subnetwork	0.03822	No
MP:0001216	abnormal epidermal layer morphology	0.038243	No
ENSG00000162614	NEXN subnetwork	0.0382953	No
MP:0003985	renal fibrosis	0.0382977	No
GO:0042493	response to drug	0.0383638	No
MP:0004259	small placenta	0.0384628	No
ENSG00000101144	BMP7 subnetwork	0.0385832	No
GO:0048339	paraxial mesoderm development	0.0386195	No
ENSG00000131910	NR0B2 subnetwork	0.0386808	No
ENSG00000118094	TREH subnetwork	0.0387001	No
MP:0005631	decreased lung weight	0.038871	No
GO:0001933	negative regulation of protein phosphorylation	0.0388981	No
GO:0070160	occluding junction	0.0389025	No
GO:0005923	tight junction	0.0389025	No
ENSG00000076944	STXBP2 subnetwork	0.039026	No
MP:0001689	incomplete somite formation	0.0390889	No
GO:0051346	negative regulation of hydrolase activity	0.0391219	No
ENSG00000166949	SMAD3 subnetwork	0.0391804	No
GO:0043524	negative regulation of neuron apoptotic process	0.0396189	No
MP:0000434	megacephaly	0.0396574	No
GO:0061039	ovum-producing ovary development	0.0397355	No
MP:0003662	abnormal long bone epiphyseal plate proliferative zone	0.0397655	No
ENSG00000171105	INSR subnetwork	0.0397866	No
GO:0007009	plasma membrane organization	0.0398241	No
GO:0072593	reactive oxygen species metabolic process	0.0399593	No
GO:0010165	response to X-ray	0.0400138	No
GO:0032330	regulation of chondrocyte differentiation	0.0400421	No
GO:0031253	cell projection membrane	0.0400504	No
REACTOME_NUCLEAR_RECEPTOR_TRANSCRIPTION_PATHWAY	REACTOME_NUCLEAR_RECEPTOR_TRANSCRIPTION_PATHWAY	0.0400508	No
ENSG00000175536	LIPT2 subnetwork	0.0400528	No
ENSG00000128708	HAT1 subnetwork	0.040061	No
MP:0003911	increased drinking behavior	0.0400829	No
ENSG00000182319	SGK223 subnetwork	0.0400851	No
ENSG00000198400	NTRK1 subnetwork	0.0400912	No
MP:0001718	abnormal visceral yolk sac morphology	0.0401561	No
GO:0071902	positive regulation of protein serine/threonine kinase activity	0.0402257	No
MP:0004991	decreased bone strength	0.0402805	No
GO:0008514	organic anion transmembrane transporter activity	0.0402889	No
MP:0000165	abnormal long bone hypertrophic chondrocyte zone	0.0403476	No
MP:0002929	abnormal bile duct development	0.0403623	No
GO:0046626	regulation of insulin receptor signaling pathway	0.0404097	No
ENSG00000106105	GARS subnetwork	0.0406696	No
GO:0035412	regulation of catenin import into nucleus	0.0407409	No
MP:0002981	increased liver weight	0.0407497	No
GO:0050886	endocrine process	0.040757	No
ENSG00000112062	MAPK14 subnetwork	0.04079	No
MP:0003355	decreased ovulation rate	0.0407916	No
ENSG00000151923	TIAL1 subnetwork	0.0408415	No
GO:0040008	regulation of growth	0.0411217	No
GO:0018394	peptidyl-lysine acetylation	0.0411473	No
GO:0003002	regionalization	0.0411625	No
GO:0019827	stem cell maintenance	0.0412326	No
ENSG00000120071	KIAA1267 subnetwork	0.0413045	No
ENSG00000137807	KIF23 subnetwork	0.0414033	No
ENSG00000139567	ACVRL1 subnetwork	0.0416984	No
GO:0032269	negative regulation of cellular protein metabolic process	0.0416988	No
ENSG00000054118	THRAP3 subnetwork	0.0417037	No
REACTOME_NUCLEAR_SIGNALING_BY_ERBB4	REACTOME_NUCLEAR_SIGNALING_BY_ERBB4	0.041722	No
ENSG00000171148	TADA3 subnetwork	0.0417424	No
MP:0010107	abnormal renal reabsorbtion	0.0419022	No
GO:0072234	metanephric nephron tubule development	0.04191	No
GO:0072243	metanephric nephron epithelium development	0.04191	No
GO:0048762	mesenchymal cell differentiation	0.0419169	No
GO:0060444	branching involved in mammary gland duct morphogenesis	0.0420222	No
GO:0090190	positive regulation of branching involved in ureteric bud morphogenesis	0.0421249	No
ENSG00000008838	MED24 subnetwork	0.0421565	No
ENSG00000111276	CDKN1B subnetwork	0.0423847	No
MP:0004933	abnormal epididymis epithelium morphology	0.0424959	No
GO:0032321	positive regulation of Rho GTPase activity	0.0425063	No
MP:0002944	increased lactate dehydrogenase level	0.0425067	No
ENSG00000102144	PGK1 subnetwork	0.042514	No
GO:0019902	phosphatase binding	0.0425553	No
ENSG00000012211	PRICKLE3 subnetwork	0.042604	No
KEGG_GLYCOLYSIS_GLUCONEOGENESIS	KEGG_GLYCOLYSIS_GLUCONEOGENESIS	0.0426781	No
MP:0002871	albuminuria	0.0427977	No
REACTOME_CELL:CELL_JUNCTION_ORGANIZATION	REACTOME_CELL:CELL_JUNCTION_ORGANIZATION	0.0428618	No
ENSG00000131746	TNS4 subnetwork	0.0430776	No
GO:0042475	odontogenesis of dentin-containing tooth	0.0432039	No
ENSG00000136573	BLK subnetwork	0.0432479	No
MP:0004401	increased cochlear outer hair cell number	0.043294	No
GO:0000975	regulatory region DNA binding	0.04348	No
GO:0001067	regulatory region nucleic acid binding	0.04348	No
GO:0018108	peptidyl-tyrosine phosphorylation	0.0435393	No
MP:0001121	uterus hypoplasia	0.0436099	No
GO:0005635	nuclear envelope	0.0436227	No
ENSG00000143437	ARNT subnetwork	0.0437306	No
ENSG00000137486	ARRB1 subnetwork	0.0437597	No
ENSG00000103194	USP10 subnetwork	0.0437831	No
ENSG00000112078	KCTD20 subnetwork	0.0438496	No
GO:0003706	ligand-regulated transcription factor activity	0.0439158	No
GO:0018393	internal peptidyl-lysine acetylation	0.0439851	No
GO:0001938	positive regulation of endothelial cell proliferation	0.0440106	No
MP:0010025	decreased total body fat amount	0.0440507	No
ENSG00000100888	CHD8 subnetwork	0.0441313	No
MP:0000367	abnormal coat/ hair morphology	0.044149	No
GO:0035411	catenin import into nucleus	0.0443163	No
ENSG00000123268	ATF1 subnetwork	0.0444342	No
GO:0005496	steroid binding	0.0444342	No
ENSG00000166866	MYO1A subnetwork	0.0445807	No
ENSG00000148400	NOTCH1 subnetwork	0.0446106	No
GO:0030261	chromosome condensation	0.0446192	No
ENSG00000100364	KIAA0930 subnetwork	0.0446479	No
ENSG00000118785	SPP1 subnetwork	0.0446783	No
ENSG00000112715	VEGFA subnetwork	0.0447573	No
GO:0051781	positive regulation of cell division	0.0448142	No
GO:0021700	developmental maturation	0.0448281	No
GO:0016702	oxidoreductase activity, acting on single donors with incorporation of molecular oxygen, incorporation of two atoms of oxygen	0.0449324	No
ENSG00000140319	SRP14 subnetwork	0.0450669	No
GO:0005085	guanyl-nucleotide exchange factor activity	0.0451157	No
ENSG00000146648	EGFR subnetwork	0.0452562	No
MP:0000358	abnormal cell morphology	0.0453078	No
GO:0005089	Rho guanyl-nucleotide exchange factor activity	0.0454284	No
REACTOME_INTEGRIN_CELL_SURFACE_INTERACTIONS	REACTOME_INTEGRIN_CELL_SURFACE_INTERACTIONS	0.0454348	No
MP:0011204	abnormal visceral yolk sac blood island morphology	0.0454578	No
GO:0042058	regulation of epidermal growth factor receptor signaling pathway	0.0454785	No
MP:0000534	abnormal ureter morphology	0.0455599	No
MP:0009703	decreased birth body size	0.0456475	No
ENSG00000173418	NAA20 subnetwork	0.0456496	No
ENSG00000105204	DYRK1B subnetwork	0.0456562	No
ENSG00000165732	DDX21 subnetwork	0.045694	No
ENSG00000082701	GSK3B subnetwork	0.0457721	No
GO:0003151	outflow tract morphogenesis	0.0458294	No
MP:0002136	abnormal kidney physiology	0.0458703	No
ENSG00000138439	FAM117B subnetwork	0.0458721	No
GO:0032320	positive regulation of Ras GTPase activity	0.0458884	No
MP:0000780	abnormal corpus callosum morphology	0.0458917	No
MP:0000278	abnormal myocardial fiber morphology	0.0458927	No
ENSG00000171241	SHCBP1 subnetwork	0.0459944	No
ENSG00000173207	CKS1B subnetwork	0.0460058	No
ENSG00000149257	SERPINH1 subnetwork	0.0460202	No
GO:0040036	regulation of fibroblast growth factor receptor signaling pathway	0.0461006	No
MP:0001559	hyperglycemia	0.0461288	No
MP:0011346	renal tubule atrophy	0.0462814	No
MP:0011353	expanded mesangial matrix	0.046336	No
ENSG00000169750	RAC3 subnetwork	0.0463641	No
ENSG00000132182	NUP210 subnetwork	0.0463747	No
ENSG00000169967	MAP3K2 subnetwork	0.0464339	No
GO:0010951	negative regulation of endopeptidase activity	0.0464362	No
MP:0001264	increased body size	0.0464568	No
REACTOME_ERKMAPK_TARGETS	REACTOME_ERKMAPK_TARGETS	0.046493	No
ENSG00000185634	SHC4 subnetwork	0.046622	No
ENSG00000119414	PPP6C subnetwork	0.0466534	No
KEGG_ADHERENS_JUNCTION	KEGG_ADHERENS_JUNCTION	0.0466815	No
MP:0001260	increased body weight	0.0467073	No
ENSG00000206247	ENSG00000206247 subnetwork	0.046715	No
ENSG00000204304	PBX2 subnetwork	0.046715	No
ENSG00000206315	PBX2 subnetwork	0.046715	No
ENSG00000169057	MECP2 subnetwork	0.0467882	No
ENSG00000140009	ESR2 subnetwork	0.0469144	No
MP:0003068	enlarged kidney	0.0469226	No
GO:0015116	sulfate transmembrane transporter activity	0.0470004	No
REACTOME_MAP_KINASE_ACTIVATION_IN_TLR_CASCADE	REACTOME_MAP_KINASE_ACTIVATION_IN_TLR_CASCADE	0.0470373	No
ENSG00000143632	ACTA1 subnetwork	0.0470558	No
MP:0009642	abnormal blood homeostasis	0.0471721	No
REACTOME_CLATHRIN_DERIVED_VESICLE_BUDDING	REACTOME_CLATHRIN_DERIVED_VESICLE_BUDDING	0.0472098	No
REACTOME_TRANS:GOLGI_NETWORK_VESICLE_BUDDING	REACTOME_TRANS:GOLGI_NETWORK_VESICLE_BUDDING	0.0472098	No
ENSG00000182636	NDN subnetwork	0.0472719	No
GO:2000696	regulation of epithelial cell differentiation involved in kidney development	0.0472757	No
GO:0051721	protein phosphatase 2A binding	0.0472837	No
MP:0002828	abnormal renal glomerular capsule morphology	0.0472995	No
ENSG00000166913	YWHAB subnetwork	0.0474294	No
GO:0042359	vitamin D metabolic process	0.0475221	No
KEGG_TIGHT_JUNCTION	KEGG_TIGHT_JUNCTION	0.0475941	No
GO:0072088	nephron epithelium morphogenesis	0.0477046	No
ENSG00000042429	MED17 subnetwork	0.0477343	No
MP:0002230	abnormal primitive streak formation	0.0478342	No
ENSG00000118495	PLAGL1 subnetwork	0.0478553	No
KEGG_SMALL_CELL_LUNG_CANCER	KEGG_SMALL_CELL_LUNG_CANCER	0.0479247	No
MP:0002184	abnormal innervation	0.0480988	No
GO:0045685	regulation of glial cell differentiation	0.0481349	No
MP:0011094	complete embryonic lethality before implantation	0.0481609	No
ENSG00000144852	NR1I2 subnetwork	0.0482593	No
GO:0090316	positive regulation of intracellular protein transport	0.0483057	No
ENSG00000120498	TEX11 subnetwork	0.0483101	No
MP:0005619	increased urine potassium level	0.048323	No
ENSG00000125508	SRMS subnetwork	0.0483641	No
ENSG00000060140	STYK1 subnetwork	0.0483641	No
ENSG00000143375	CGN subnetwork	0.0486087	No
MP:0000788	abnormal cerebral cortex morphology	0.048609	No
ENSG00000205250	E2F4 subnetwork	0.0486497	No
GO:0016331	morphogenesis of embryonic epithelium	0.0486671	No
ENSG00000171490	RSL1D1 subnetwork	0.04871	No
GO:0032868	response to insulin stimulus	0.0487109	No
ENSG00000115274	INO80B subnetwork	0.0487213	No
GO:0030279	negative regulation of ossification	0.0487464	No
ENSG00000179348	GATA2 subnetwork	0.0487599	No
GO:0005902	microvillus	0.0488557	No
ENSG00000100181	ENSG00000100181 subnetwork	0.0491508	No
MP:0008332	decreased lactotroph cell number	0.0492798	No
GO:0004386	helicase activity	0.0492912	No
ENSG00000143079	CTTNBP2NL subnetwork	0.0494067	No
ENSG00000115290	GRB14 subnetwork	0.0494229	No
GO:0002062	chondrocyte differentiation	0.0495365	No
ENSG00000121486	TRMT1L subnetwork	0.0495879	No
ENSG00000132467	UTP3 subnetwork	0.0496047	No
MP:0001625	cardiac hypertrophy	0.0496538	No
MP:0001711	abnormal placenta morphology	0.0498471	No
MP:0000274	enlarged heart	0.0498851	No
MP:0009767	decreased sensitivity to xenobiotic induced morbidity/mortality	0.0499072	No
MP:0001915	intracranial hemorrhage	0.049956	No
GO:0000982	RNA polymerase II core promoter proximal region sequence-specific DNA binding transcription factor activity	0.0501791	No
GO:0034708	methyltransferase complex	0.050371	No
GO:0035097	histone methyltransferase complex	0.050371	No
ENSG00000162702	ZNF281 subnetwork	0.0504389	No
MP:0005326	abnormal podocyte morphology	0.0504516	No
GO:0051170	nuclear import	0.0504642	No
GO:0005911	cell-cell junction	0.050524	No
GO:0042623	ATPase activity, coupled	0.0506301	No
MP:0000035	abnormal membranous labyrinth morphology	0.0507093	No
MP:0009660	abnormal induced retinal neovascularization	0.0507299	No
ENSG00000165197	FIGF subnetwork	0.0507524	No
MP:0008973	decreased erythroid progenitor cell number	0.0508729	No
ENSG00000138771	SHROOM3 subnetwork	0.0509003	No
GO:0008286	insulin receptor signaling pathway	0.0511661	No
KEGG_MELANOMA	KEGG_MELANOMA	0.0511941	No
GO:0003887	DNA-directed DNA polymerase activity	0.0513102	No
ENSG00000146425	DYNLT1 subnetwork	0.0513602	No
ENSG00000070010	UFD1L subnetwork	0.0513762	No
MP:0002059	abnormal seminal vesicle morphology	0.0516109	No
MP:0011089	complete perinatal lethality	0.0516645	No
GO:0007498	mesoderm development	0.0517618	No
MP:0002086	abnormal extraembryonic tissue morphology	0.0517788	No
MP:0004890	decreased energy expenditure	0.0518085	No
GO:0042326	negative regulation of phosphorylation	0.0518194	No
ENSG00000160691	SHC1 subnetwork	0.0519495	No
ENSG00000137574	TGS1 subnetwork	0.0521436	No
ENSG00000062725	APPBP2 subnetwork	0.0521528	No
GO:0050661	NADP binding	0.0522159	No
ENSG00000116001	TIA1 subnetwork	0.0522876	No
ENSG00000159840	ZYX subnetwork	0.0523438	No
MP:0005479	decreased circulating triiodothyronine level	0.0524537	No
ENSG00000197321	SVIL subnetwork	0.0524963	No
MP:0004893	decreased adiponectin level	0.0525061	No
ENSG00000087191	PSMC5 subnetwork	0.0526143	No
ENSG00000139496	NUPL1 subnetwork	0.0526594	No
ENSG00000140262	TCF12 subnetwork	0.0527171	No
GO:0006109	regulation of carbohydrate metabolic process	0.0528586	No
GO:0048471	perinuclear region of cytoplasm	0.0528989	No
ENSG00000050748	MAPK9 subnetwork	0.0529028	No
ENSG00000103126	AXIN1 subnetwork	0.0529382	No
ENSG00000163132	MSX1 subnetwork	0.0529569	No
ENSG00000182979	MTA1 subnetwork	0.0530114	No
ENSG00000141027	NCOR1 subnetwork	0.0531142	No
GO:0060740	prostate gland epithelium morphogenesis	0.0531665	No
MP:0002633	persistent truncus arteriosis	0.0531687	No
ENSG00000158161	EYA3 subnetwork	0.0532	No
ENSG00000130147	SH3BP4 subnetwork	0.0532731	No
GO:0016701	oxidoreductase activity, acting on single donors with incorporation of molecular oxygen	0.0532849	No
MP:0001785	edema	0.0532982	No
GO:0034383	low-density lipoprotein particle clearance	0.0533147	No
ENSG00000177602	GSG2 subnetwork	0.0534788	No
ENSG00000147443	DOK2 subnetwork	0.0535126	No
GO:0048854	brain morphogenesis	0.0535135	No
ENSG00000099964	ENSG00000099964 subnetwork	0.0535876	No
GO:0035148	tube formation	0.0536568	No
GO:0042803	protein homodimerization activity	0.0536933	No
GO:0030165	PDZ domain binding	0.053696	No
MP:0000372	irregular coat pigmentation	0.0538626	No
ENSG00000166402	TUB subnetwork	0.0538923	No
MP:0004521	abnormal cochlear hair cell stereociliary bundle morphology	0.0539065	No
MP:0001927	abnormal estrous cycle	0.0541479	No
ENSG00000157110	RBPMS subnetwork	0.054194	No
MP:0003503	decreased activity of thyroid	0.0541968	No
GO:0008645	hexose transport	0.054204	No
GO:0015758	glucose transport	0.054204	No
MP:0008995	early reproductive senescence	0.0542929	No
ENSG00000126934	MAP2K2 subnetwork	0.0544206	No
MP:0004773	abnormal bile composition	0.0545138	No
GO:0006081	cellular aldehyde metabolic process	0.0545845	No
ENSG00000122884	P4HA1 subnetwork	0.054617	No
ENSG00000105379	ETFB subnetwork	0.0546857	No
ENSG00000136485	DCAF7 subnetwork	0.0547146	No
GO:0050730	regulation of peptidyl-tyrosine phosphorylation	0.0547471	No
GO:0016830	carbon-carbon lyase activity	0.0547905	No
ENSG00000117713	ARID1A subnetwork	0.0547951	No
MP:0000036	absent semicircular canals	0.0548486	No
GO:0003401	axis elongation	0.0551294	No
ENSG00000111816	FRK subnetwork	0.0551402	No
MP:0000350	abnormal cell proliferation	0.0552952	No
REACTOME_TRANSPORT_OF_ORGANIC_ANIONS	REACTOME_TRANSPORT_OF_ORGANIC_ANIONS	0.0553083	No
GO:0019363	pyridine nucleotide biosynthetic process	0.0553099	No
GO:0072525	pyridine-containing compound biosynthetic process	0.0553099	No
GO:0060485	mesenchyme development	0.0553704	No
GO:0051223	regulation of protein transport	0.055385	No
ENSG00000005810	MYCBP2 subnetwork	0.0554301	No
ENSG00000178913	TAF7 subnetwork	0.0554369	No
GO:0001704	formation of primary germ layer	0.0554556	No
MP:0010402	ventricular septal defect	0.0555892	No
ENSG00000166411	IDH3A subnetwork	0.0556242	No
MP:0005140	decreased cardiac muscle contractility	0.0556824	No
MP:0006011	abnormal endolymphatic duct morphology	0.0557685	No
ENSG00000110237	ARHGEF17 subnetwork	0.0558158	No
GO:0006568	tryptophan metabolic process	0.0558468	No
MP:0002626	increased heart rate	0.0558691	No
ENSG00000140848	CPNE2 subnetwork	0.0558763	No
ENSG00000112029	FBXO5 subnetwork	0.0559295	No
ENSG00000175745	NR2F1 subnetwork	0.0560358	No
GO:2000116	regulation of cysteine-type endopeptidase activity	0.0561036	No
ENSG00000172379	ARNT2 subnetwork	0.0561917	No
GO:0010608	posttranscriptional regulation of gene expression	0.0562248	No
ENSG00000115221	ITGB6 subnetwork	0.0562814	No
ENSG00000100813	ACIN1 subnetwork	0.0563212	No
ENSG00000205246	RPSAP58 subnetwork	0.056333	No
ENSG00000176105	YES1 subnetwork	0.0564968	No
GO:0019200	carbohydrate kinase activity	0.0565265	No
MP:0004505	decreased renal glomerulus number	0.0566233	No
MP:0005578	teratozoospermia	0.0567856	No
GO:0051219	phosphoprotein binding	0.0568272	No
MP:0011294	renal glomerulus hypertrophy	0.0569171	No
GO:0004857	enzyme inhibitor activity	0.0569968	No
ENSG00000115963	RND3 subnetwork	0.057123	No
GO:0042659	regulation of cell fate specification	0.0572365	No
ENSG00000136158	SPRY2 subnetwork	0.0572578	No
ENSG00000173511	VEGFB subnetwork	0.0572664	No
GO:0034381	plasma lipoprotein particle clearance	0.0573517	No
GO:0072175	epithelial tube formation	0.0573717	No
MP:0000477	abnormal intestine morphology	0.0574273	No
GO:0006606	protein import into nucleus	0.0574898	No
GO:0003338	metanephros morphogenesis	0.0576628	No
ENSG00000168067	MAP4K2 subnetwork	0.0577216	No
MP:0008057	abnormal DNA replication	0.0578079	No
ENSG00000197961	ZNF121 subnetwork	0.0578355	No
ENSG00000076555	ACACB subnetwork	0.0578676	No
GO:0014033	neural crest cell differentiation	0.0580461	No
ENSG00000136603	SKIL subnetwork	0.0580892	No
GO:0034284	response to monosaccharide stimulus	0.0581247	No
GO:2000758	positive regulation of peptidyl-lysine acetylation	0.0581473	No
GO:0007044	cell-substrate junction assembly	0.0581611	No
MP:0003400	kinked neural tube	0.0581823	No
MP:0000233	abnormal blood flow velocity	0.0582146	No
MP:0000285	abnormal heart valve morphology	0.0582163	No
ENSG00000213555	ENSG00000213555 subnetwork	0.0582349	No
GO:0045604	regulation of epidermal cell differentiation	0.0582489	No
ENSG00000141380	SS18 subnetwork	0.0582725	No
ENSG00000140443	IGF1R subnetwork	0.058412	No
GO:0001078	RNA polymerase II core promoter proximal region sequence-specific DNA binding transcription factor activity involved in negative regulation of transcription	0.0584688	No
ENSG00000131759	RARA subnetwork	0.0585488	No
ENSG00000180182	MED14 subnetwork	0.0585797	No
MP:0003675	kidney cysts	0.0585906	No
ENSG00000105426	PTPRS subnetwork	0.0587446	No
GO:0048332	mesoderm morphogenesis	0.0587958	No
ENSG00000130762	ARHGEF16 subnetwork	0.058876	No
GO:0002042	cell migration involved in sprouting angiogenesis	0.0589617	No
ENSG00000130772	MED18 subnetwork	0.0590754	No
GO:0032388	positive regulation of intracellular transport	0.0592465	No
MP:0005182	increased circulating estradiol level	0.0593091	No
ENSG00000134255	CEPT1 subnetwork	0.0593642	No
GO:0008603	cAMP-dependent protein kinase regulator activity	0.0593705	No
ENSG00000129965	INS-IGF2 subnetwork	0.0597801	No
MP:0003604	single kidney	0.0598349	No
GO:0060249	anatomical structure homeostasis	0.0598608	No
ENSG00000109819	PPARGC1A subnetwork	0.0599297	No
GO:0043542	endothelial cell migration	0.0599511	No
ENSG00000105135	ILVBL subnetwork	0.0600501	No
ENSG00000181788	SIAH2 subnetwork	0.060092	No
MP:0005103	abnormal retinal pigmentation	0.0602483	No
MP:0008762	embryonic lethality	0.0604642	No
ENSG00000197969	VPS13A subnetwork	0.0604777	No
GO:0018212	peptidyl-tyrosine modification	0.0604951	No
MP:0003542	abnormal vascular endothelial cell development	0.0605688	No
GO:0045453	bone resorption	0.0606329	No
MP:0001721	absent visceral yolk sac blood islands	0.0606375	No
GO:0071214	cellular response to abiotic stimulus	0.0608049	No
ENSG00000150630	VEGFC subnetwork	0.0608759	No
ENSG00000104368	PLAT subnetwork	0.0609693	No
GO:0010638	positive regulation of organelle organization	0.0610718	No
GO:0015749	monosaccharide transport	0.0611994	No
ENSG00000136146	MED4 subnetwork	0.0612674	No
MP:0010378	increased respiratory quotient	0.0613906	No
ENSG00000141646	SMAD4 subnetwork	0.0614888	No
GO:0048029	monosaccharide binding	0.0615018	No
GO:0043434	response to peptide hormone stimulus	0.0615665	No
MP:0001077	abnormal spinal nerve morphology	0.0616389	No
ENSG00000130726	TRIM28 subnetwork	0.0616986	No
GO:0043543	protein acylation	0.0617659	No
GO:0001726	ruffle	0.0618079	No
MP:0000208	decreased hematocrit	0.0618281	No
MP:0001759	increased urine glucose level	0.0618322	No
ENSG00000131941	RHPN2 subnetwork	0.0618514	No
ENSG00000101665	SMAD7 subnetwork	0.0618603	No
GO:0072170	metanephric tubule development	0.0618624	No
GO:0003382	epithelial cell morphogenesis	0.0619086	No
ENSG00000039560	RAI14 subnetwork	0.0619227	No
MP:0001545	abnormal hematopoietic system physiology	0.0621299	No
GO:0072078	nephron tubule morphogenesis	0.0621453	No
GO:0019903	protein phosphatase binding	0.062231	No
GO:0004437	inositol or phosphatidylinositol phosphatase activity	0.0622473	No
ENSG00000019991	HGF subnetwork	0.0623473	No
ENSG00000197157	SND1 subnetwork	0.0623632	No
ENSG00000168398	BDKRB2 subnetwork	0.0623714	No
MP:0001092	abnormal trigeminal ganglion morphology	0.0626275	No
GO:0045446	endothelial cell differentiation	0.0626629	No
GO:0030947	regulation of vascular endothelial growth factor receptor signaling pathway	0.0627178	No
MP:0011085	complete postnatal lethality	0.0627261	No
MP:0006356	abnormal third branchial arch artery morphology	0.0627356	No
ENSG00000135090	TAOK3 subnetwork	0.0627766	No
MP:0000039	abnormal otic capsule morphology	0.0627789	No
GO:0003158	endothelium development	0.0628394	No
ENSG00000057294	PKP2 subnetwork	0.062911	No
ENSG00000070756	PABPC1 subnetwork	0.062951	No
ENSG00000128016	ZFP36 subnetwork	0.0629524	No
ENSG00000176476	CCDC101 subnetwork	0.0629558	No
ENSG00000100083	GGA1 subnetwork	0.0629802	No
MP:0004981	decreased neuronal precursor cell number	0.0633162	No
MP:0005553	increased circulating creatinine level	0.0634559	No
MP:0005459	decreased percent body fat	0.0635402	No
ENSG00000075539	FRYL subnetwork	0.0635476	No
ENSG00000166046	TCP11L2 subnetwork	0.0637278	No
GO:0051213	dioxygenase activity	0.0637488	No
GO:0019318	hexose metabolic process	0.063769	No
GO:0072028	nephron morphogenesis	0.0638537	No
MP:0010763	abnormal hematopoietic stem cell physiology	0.0640668	No
GO:0032387	negative regulation of intracellular transport	0.064099	No
MP:0005334	abnormal fat pad morphology	0.0641008	No
GO:0030111	regulation of Wnt receptor signaling pathway	0.0641109	No
MP:0005097	polychromatophilia	0.0641342	No
ENSG00000116285	ERRFI1 subnetwork	0.0641676	No
REACTOME_STEROID_HORMONES	REACTOME_STEROID_HORMONES	0.0642466	No
ENSG00000112305	SMAP1 subnetwork	0.0642752	No
MP:0001282	short vibrissae	0.0642823	No
MP:0002123	abnormal hematopoiesis	0.0643363	No
ENSG00000141367	CLTC subnetwork	0.0643417	No
ENSG00000140650	PMM2 subnetwork	0.064354	No
GO:0007589	body fluid secretion	0.0644831	No
GO:0000988	protein binding transcription factor activity	0.0644905	No
ENSG00000174989	FBXW8 subnetwork	0.0645267	No
MP:0001293	anophthalmia	0.0646104	No
ENSG00000179588	ZFPM1 subnetwork	0.0646738	No
MP:0009292	increased inguinal fat pad weight	0.0647499	No
ENSG00000091073	ENSG00000091073 subnetwork	0.0647816	No
MP:0000079	abnormal basioccipital bone morphology	0.0647885	No
ENSG00000214517	PPME1 subnetwork	0.0648148	No
ENSG00000198933	TBKBP1 subnetwork	0.0648291	No
GO:0016829	lyase activity	0.0648331	No
MP:0000131	abnormal long bone epiphysis morphology	0.0648526	No
MP:0004502	decreased incidence of chemically-induced tumors	0.0648554	No
MP:0003949	abnormal circulating lipid level	0.0648902	No
KEGG_PHENYLALANINE_METABOLISM	KEGG_PHENYLALANINE_METABOLISM	0.0650374	No
ENSG00000086015	MAST2 subnetwork	0.0652669	No
ENSG00000163811	WDR43 subnetwork	0.0653698	No
ENSG00000152104	PTPN14 subnetwork	0.0655595	No
MP:0001577	anemia	0.0656081	No
ENSG00000168502	CCDC165 subnetwork	0.065623	No
ENSG00000101412	E2F1 subnetwork	0.0656507	No
ENSG00000121058	COIL subnetwork	0.0657063	No
ENSG00000109111	SUPT6H subnetwork	0.0657447	No
ENSG00000091436	ENSG00000091436 subnetwork	0.0657635	No
ENSG00000065833	ME1 subnetwork	0.0658456	No
GO:0045444	fat cell differentiation	0.0658645	No
ENSG00000152601	MBNL1 subnetwork	0.0659232	No
ENSG00000112773	FAM46A subnetwork	0.0659605	No
REACTOME_SIGNAL_TRANSDUCTION_BY_L1	REACTOME_SIGNAL_TRANSDUCTION_BY_L1	0.0659733	No
ENSG00000078747	ITCH subnetwork	0.0661217	No
ENSG00000101266	CSNK2A1 subnetwork	0.0661848	No
GO:2000177	regulation of neural precursor cell proliferation	0.0662432	No
GO:0009749	response to glucose stimulus	0.066434	No
ENSG00000127688	GAN subnetwork	0.0665088	No
MP:0004754	abnormal kidney collecting duct morphology	0.0665241	No
ENSG00000112739	PRPF4B subnetwork	0.0665753	No
MP:0004607	abnormal cervical atlas morphology	0.066692	No
GO:0048610	cellular process involved in reproduction	0.0667256	No
GO:0010675	regulation of cellular carbohydrate metabolic process	0.0667732	No
ENSG00000055163	CYFIP2 subnetwork	0.0668505	No
ENSG00000143627	PKLR subnetwork	0.0669971	No
MP:0002962	increased urine protein level	0.0670546	No
ENSG00000184313	HEATR8 subnetwork	0.0670786	No
ENSG00000065618	COL17A1 subnetwork	0.067112	No
REACTOME_PI:3K_CASCADE	REACTOME_PI:3K_CASCADE	0.0671982	No
MP:0001071	abnormal facial nerve morphology	0.0672758	No
MP:0003719	abnormal pericyte morphology	0.0672993	No
ENSG00000170962	PDGFD subnetwork	0.0674959	No
ENSG00000145431	PDGFC subnetwork	0.0674959	No
ENSG00000005189	ENSG00000005189 subnetwork	0.0675804	No
GO:0005088	Ras guanyl-nucleotide exchange factor activity	0.0676827	No
MP:0003864	abnormal midbrain development	0.0676982	No
ENSG00000112242	E2F3 subnetwork	0.0677261	No
MP:0009907	decreased tongue size	0.0677611	No
MP:0003050	abnormal sacral vertebrae morphology	0.0679136	No
ENSG00000116809	ZBTB17 subnetwork	0.0679293	No
ENSG00000116478	HDAC1 subnetwork	0.0679468	No
GO:0016888	endodeoxyribonuclease activity, producing 5'-phosphomonoesters	0.068021	No
GO:2000377	regulation of reactive oxygen species metabolic process	0.0680619	No
GO:0040037	negative regulation of fibroblast growth factor receptor signaling pathway	0.0680988	No
ENSG00000196584	XRCC2 subnetwork	0.0681321	No
MP:0006355	abnormal sixth branchial arch artery morphology	0.0681898	No
MP:0004809	increased hematopoietic stem cell number	0.0683131	No
ENSG00000115866	DARS subnetwork	0.0683476	No
GO:0009952	anterior/posterior pattern specification	0.0684016	No
ENSG00000197555	SIPA1L1 subnetwork	0.0684398	No
ENSG00000175110	MRPS22 subnetwork	0.0684915	No
GO:0051248	negative regulation of protein metabolic process	0.0685427	No
MP:0005410	abnormal fertilization	0.0685623	No
MP:0002084	abnormal developmental patterning	0.0686314	No
GO:0048864	stem cell development	0.0686843	No
GO:0001159	core promoter proximal region DNA binding	0.0687513	No
MP:0001263	weight loss	0.0687667	No
ENSG00000159459	UBR1 subnetwork	0.0688017	No
ENSG00000102010	BMX subnetwork	0.0688288	No
ENSG00000100842	EFS subnetwork	0.0688455	No
ENSG00000163512	AZI2 subnetwork	0.0689421	No
GO:0017016	Ras GTPase binding	0.0689671	No
GO:0001935	endothelial cell proliferation	0.0690756	No
ENSG00000110958	PTGES3 subnetwork	0.0691383	No
REACTOME_INTEGRIN_ALPHAIIB_BETA3_SIGNALING	REACTOME_INTEGRIN_ALPHAIIB_BETA3_SIGNALING	0.0691761	No
GO:0006884	cell volume homeostasis	0.0692036	No
ENSG00000196363	WDR5 subnetwork	0.0693533	No
MP:0004201	fetal growth retardation	0.069365	No
GO:0061180	mammary gland epithelium development	0.069399	No
GO:0035066	positive regulation of histone acetylation	0.0694363	No
GO:0072210	metanephric nephron development	0.0694547	No
KEGG_PATHWAYS_IN_CANCER	KEGG_PATHWAYS_IN_CANCER	0.0694631	No
GO:0060512	prostate gland morphogenesis	0.0694857	No
ENSG00000066117	SMARCD1 subnetwork	0.0695357	No
ENSG00000064547	LPAR2 subnetwork	0.0695699	No
ENSG00000120549	KIAA1217 subnetwork	0.0695949	No
REACTOME_REGULATION_OF_LIPID_METABOLISM_BY_PEROXISOME_PROLIFERATOR:ACTIVATED_RECEPTOR_ALPHA_PPARALPHA	REACTOME_REGULATION_OF_LIPID_METABOLISM_BY_PEROXISOME_PROLIFERATOR:ACTIVATED_RECEPTOR_ALPHA_PPARALPHA	0.0696161	No
ENSG00000113387	SUB1 subnetwork	0.0696424	No
ENSG00000124588	NQO2 subnetwork	0.0696557	No
GO:0003712	transcription cofactor activity	0.069689	No
ENSG00000100014	SPECC1L subnetwork	0.0696918	No
MP:0002741	small olfactory bulb	0.0697986	No
ENSG00000110042	DTX4 subnetwork	0.0698091	No
MP:0004748	increased susceptibility to age-related hearing loss	0.0699283	No
GO:0007588	excretion	0.0699888	No
GO:0090192	regulation of glomerulus development	0.0700017	No
MP:0002874	decreased hemoglobin content	0.0700597	No
ENSG00000215412	ENSG00000215412 subnetwork	0.0701511	No
ENSG00000198563	DDX39B subnetwork	0.0701511	No
ENSG00000215425	DDX39B subnetwork	0.0701511	No
MP:0000435	shortened head	0.0702673	No
GO:0005099	Ras GTPase activator activity	0.0702925	No
GO:0010470	regulation of gastrulation	0.0703479	No
MP:0004158	right aortic arch	0.070408	No
ENSG00000175221	MED16 subnetwork	0.0705429	No
ENSG00000123358	NR4A1 subnetwork	0.0707113	No
GO:0016922	ligand-dependent nuclear receptor binding	0.0707418	No
MP:0000471	abnormal stomach epithelium morphology	0.0707916	No
GO:0070201	regulation of establishment of protein localization	0.0708665	No
ENSG00000170604	IRF2BP1 subnetwork	0.070919	No
MP:0001663	abnormal digestive system physiology	0.0709451	No
ENSG00000105974	CAV1 subnetwork	0.071088	No
ENSG00000170035	UBE2E3 subnetwork	0.071187	No
MP:0003672	abnormal ureter development	0.0711887	No
GO:0060065	uterus development	0.0712088	No
MP:0000433	microcephaly	0.0714512	No
ENSG00000033800	PIAS1 subnetwork	0.0714822	No
MP:0001675	abnormal ectoderm development	0.0714894	No
ENSG00000179151	EDC3 subnetwork	0.0715908	No
GO:0044450	microtubule organizing center part	0.071623	No
GO:0072160	nephron tubule epithelial cell differentiation	0.071697	No
MP:0001787	pericardial edema	0.0717756	No
GO:0060525	prostate glandular acinus development	0.0719031	No
ENSG00000161405	IKZF3 subnetwork	0.0719332	No
MP:0001925	male infertility	0.0719912	No
ENSG00000086189	DIMT1 subnetwork	0.0720733	No
GO:0009880	embryonic pattern specification	0.0720844	No
GO:2000756	regulation of peptidyl-lysine acetylation	0.0721106	No
ENSG00000061273	HDAC7 subnetwork	0.0721145	No
GO:0045176	apical protein localization	0.0721647	No
MP:0001304	cataracts	0.0721729	No
ENSG00000012983	MAP4K5 subnetwork	0.0722151	No
MP:0002689	abnormal molar morphology	0.0722174	No
ENSG00000163879	DNALI1 subnetwork	0.0722579	No
ENSG00000174622	ENSG00000174622 subnetwork	0.0723095	No
GO:0000989	transcription factor binding transcription factor activity	0.0724498	No
GO:0019887	protein kinase regulator activity	0.0724942	No
ENSG00000134853	PDGFRA subnetwork	0.0726654	No
MP:0004686	decreased length of long bones	0.0727184	No
ENSG00000183856	IQGAP3 subnetwork	0.0727676	No
ENSG00000139372	TDG subnetwork	0.0728199	No
GO:0005604	basement membrane	0.0729254	No
ENSG00000104419	NDRG1 subnetwork	0.0729371	No
GO:0071375	cellular response to peptide hormone stimulus	0.0730764	No
GO:0030903	notochord development	0.0730784	No
KEGG_DORSO_VENTRAL_AXIS_FORMATION	KEGG_DORSO_VENTRAL_AXIS_FORMATION	0.0730897	No
MP:0004279	abnormal rostral migratory stream morphology	0.0731136	No
MP:0000125	absent incisors	0.0731234	No
ENSG00000127527	EPS15L1 subnetwork	0.073245	No
GO:0016573	histone acetylation	0.073342	No
ENSG00000125731	SH2D3A subnetwork	0.0733665	No
GO:0010770	positive regulation of cell morphogenesis involved in differentiation	0.0733974	No
ENSG00000175029	CTBP2 subnetwork	0.0734447	No
ENSG00000072135	PTPN18 subnetwork	0.0736055	No
GO:0046851	negative regulation of bone remodeling	0.0736799	No
REACTOME_CIRCADIAN_CLOCK	REACTOME_CIRCADIAN_CLOCK	0.0736973	No
GO:0030140	trans-Golgi network transport vesicle	0.0737681	No
ENSG00000139835	GRTP1 subnetwork	0.0737917	No
GO:0034385	triglyceride-rich lipoprotein particle	0.0738176	No
GO:0034361	very-low-density lipoprotein particle	0.0738176	No
MP:0000120	malocclusion	0.0738495	No
GO:0003713	transcription coactivator activity	0.0738841	No
ENSG00000136243	NUPL2 subnetwork	0.0738898	No
MP:0008545	absent sperm flagellum	0.0739041	No
ENSG00000213672	NCKIPSD subnetwork	0.0739177	No
ENSG00000167657	DAPK3 subnetwork	0.0739552	No
MP:0001701	incomplete embryo turning	0.0739786	No
ENSG00000182093	WRB subnetwork	0.0740799	No
MP:0005416	abnormal circulating protein level	0.0741461	No
MP:0001129	impaired ovarian folliculogenesis	0.0741862	No
ENSG00000141510	TP53 subnetwork	0.0742353	No
GO:0048407	platelet-derived growth factor binding	0.0743151	No
MP:0004564	enlarged myocardial fiber	0.0743745	No
MP:0011423	kidney cortex atrophy	0.0744537	No
GO:0006817	phosphate ion transport	0.0744617	No
ENSG00000143190	POU2F1 subnetwork	0.0745445	No
GO:0045931	positive regulation of mitotic cell cycle	0.0745953	No
GO:0001838	embryonic epithelial tube formation	0.0746972	No
ENSG00000134215	VAV3 subnetwork	0.0747628	No
ENSG00000114346	ECT2 subnetwork	0.074783	No
KEGG_FRUCTOSE_AND_MANNOSE_METABOLISM	KEGG_FRUCTOSE_AND_MANNOSE_METABOLISM	0.0747879	No
MP:0006345	absent second branchial arch	0.0748033	No
MP:0000280	thin ventricular wall	0.0748066	No
MP:0011290	decreased nephron number	0.0749114	No
ENSG00000151491	EPS8 subnetwork	0.0749756	No
ENSG00000160310	PRMT2 subnetwork	0.0750006	No
MP:0003077	abnormal cell cycle	0.0750256	No
MP:0003861	abnormal nervous system development	0.0750306	No
ENSG00000111707	SUDS3 subnetwork	0.0751914	No
MP:0006337	abnormal first branchial arch morphology	0.0752	No
GO:0017002	activin-activated receptor activity	0.0752298	No
MP:0008547	abnormal neocortex morphology	0.0752802	No
ENSG00000107295	SH3GL2 subnetwork	0.0752859	No
ENSG00000007171	NOS2 subnetwork	0.0753067	No
ENSG00000143850	PLEKHA6 subnetwork	0.0753223	No
ENSG00000168374	ARF4 subnetwork	0.0754091	No
ENSG00000154380	ENAH subnetwork	0.0755031	No
GO:0045687	positive regulation of glial cell differentiation	0.0755417	No
ENSG00000123411	IKZF4 subnetwork	0.07557	No
REACTOME_PHOSPHOLIPASE_C:MEDIATED_CASCADE	REACTOME_PHOSPHOLIPASE_C:MEDIATED_CASCADE	0.0756148	No
REACTOME_SHC1_EVENTS_IN_EGFR_SIGNALING	REACTOME_SHC1_EVENTS_IN_EGFR_SIGNALING	0.075794	No
GO:0051048	negative regulation of secretion	0.0758112	No
GO:0031514	motile cilium	0.0758545	No
GO:0008134	transcription factor binding	0.0758587	No
GO:0006006	glucose metabolic process	0.0759041	No
MP:0000336	decreased mast cell number	0.0761064	No
ENSG00000147099	HDAC8 subnetwork	0.0761426	No
GO:0061025	membrane fusion	0.0761584	No
REACTOME_SIGNALING_BY_INSULIN_RECEPTOR	REACTOME_SIGNALING_BY_INSULIN_RECEPTOR	0.0762524	No
ENSG00000172534	HCFC1 subnetwork	0.0763794	No
ENSG00000113916	BCL6 subnetwork	0.0763983	No
ENSG00000128833	MYO5C subnetwork	0.0764395	No
MP:0005658	increased susceptibility to diet-induced obesity	0.076473	No
MP:0005152	pancytopenia	0.0765486	No
MP:0009890	cleft secondary palate	0.0765615	No
MP:0003406	failure of zygotic cell division	0.0766072	No
MP:0002108	abnormal muscle morphology	0.076921	No
ENSG00000006747	SCIN subnetwork	0.076922	No
ENSG00000198793	MTOR subnetwork	0.0769357	No
REACTOME_GRB2_EVENTS_IN_EGFR_SIGNALING	REACTOME_GRB2_EVENTS_IN_EGFR_SIGNALING	0.077136	No
MP:0001116	small gonad	0.0771842	No
ENSG00000137713	PPP2R1B subnetwork	0.0772515	No
ENSG00000124641	MED20 subnetwork	0.0772852	No
REACTOME_METABOLISM_OF_WATER:SOLUBLE_VITAMINS_AND_COFACTORS	REACTOME_METABOLISM_OF_WATER:SOLUBLE_VITAMINS_AND_COFACTORS	0.077297	No
REACTOME_METABOLISM_OF_VITAMINS_AND_COFACTORS	REACTOME_METABOLISM_OF_VITAMINS_AND_COFACTORS	0.077297	No
MP:0002639	micrognathia	0.0775452	No
GO:0042476	odontogenesis	0.0776175	No
ENSG00000067334	DNTTIP2 subnetwork	0.077729	No
ENSG00000100902	PSMA6 subnetwork	0.0778439	No
ENSG00000112208	BAG2 subnetwork	0.0778657	No
ENSG00000162367	TAL1 subnetwork	0.0779535	No
GO:0010720	positive regulation of cell development	0.0780496	No
ENSG00000163050	ADCK3 subnetwork	0.0781284	No
ENSG00000100612	DHRS7 subnetwork	0.0781447	No
ENSG00000197757	HOXC6 subnetwork	0.0782365	No
MP:0003703	abnormal vestibulocochlear ganglion morphology	0.0783291	No
GO:0034339	regulation of transcription from RNA polymerase II promoter by nuclear hormone receptor	0.0783564	No
MP:0002310	decreased susceptibility to hepatic steatosis	0.0783861	No
ENSG00000113140	SPARC subnetwork	0.0784725	No
GO:0051017	actin filament bundle assembly	0.0785121	No
GO:0006766	vitamin metabolic process	0.0788034	No
GO:0071299	cellular response to vitamin A	0.0788317	No
GO:0071300	cellular response to retinoic acid	0.0788317	No
GO:0003205	cardiac chamber development	0.0789333	No
MP:0009766	increased sensitivity to xenobiotic induced morbidity/mortality	0.0789615	No
MP:0004185	abnormal adipocyte glucose uptake	0.078996	No
ENSG00000131791	PRKAB2 subnetwork	0.079022	No
REACTOME_SOS:MEDIATED_SIGNALLING	REACTOME_SOS:MEDIATED_SIGNALLING	0.0791121	No
ENSG00000104960	PTOV1 subnetwork	0.0791435	No
GO:0021675	nerve development	0.07917	No
GO:0007276	gamete generation	0.0792996	No
ENSG00000111802	TDP2 subnetwork	0.0794308	No
GO:0034067	protein localization in Golgi apparatus	0.0794625	No
GO:0048515	spermatid differentiation	0.0795925	No
ENSG00000037280	FLT4 subnetwork	0.0796288	No
GO:0007292	female gamete generation	0.0796307	No
GO:0009074	aromatic amino acid family catabolic process	0.0797864	No
ENSG00000166986	MARS subnetwork	0.0798106	No
ENSG00000115977	AAK1 subnetwork	0.079814	No
GO:0001525	angiogenesis	0.0798183	No
GO:0002762	negative regulation of myeloid leukocyte differentiation	0.0798485	No
ENSG00000141736	ERBB2 subnetwork	0.0798569	No
GO:0007286	spermatid development	0.0800388	No
GO:0004675	transmembrane receptor protein serine/threonine kinase activity	0.0801267	No
REACTOME_METABOLISM_OF_CARBOHYDRATES	REACTOME_METABOLISM_OF_CARBOHYDRATES	0.0801761	No
GO:0050880	regulation of blood vessel size	0.0802088	No
MP:0001148	enlarged testis	0.0802536	No
GO:0051020	GTPase binding	0.0802648	No
MP:0001651	necrosis	0.0803437	No
ENSG00000140395	WDR61 subnetwork	0.0803743	No
GO:0043583	ear development	0.0804105	No
ENSG00000120156	TEK subnetwork	0.0805744	No
MP:0002622	abnormal cochlear hair cell morphology	0.0807773	No
MP:0000692	small spleen	0.0808677	No
MP:0002759	abnormal caudal vertebrae morphology	0.0809569	No
ENSG00000173757	STAT5B subnetwork	0.0810279	No
MP:0002115	abnormal limb bone morphology	0.08105	No
MP:0000166	abnormal chondrocyte morphology	0.0810821	No
ENSG00000129460	NGDN subnetwork	0.0812242	No
ENSG00000171219	CDC42BPG subnetwork	0.08127	No
GO:0071456	cellular response to hypoxia	0.0813139	No
ENSG00000157106	SMG1 subnetwork	0.0813202	No
ENSG00000163362	C1orf106 subnetwork	0.0814262	No
GO:0035567	non-canonical Wnt receptor signaling pathway	0.0816933	No
MP:0002940	variable body spotting	0.0817158	No
GO:0003081	regulation of systemic arterial blood pressure by renin-angiotensin	0.0817753	No
GO:0048041	focal adhesion assembly	0.0817819	No
ENSG00000111328	CDK2AP1 subnetwork	0.0818727	No
ENSG00000204348	DOM3Z subnetwork	0.081968	No
ENSG00000206266	ENSG00000206266 subnetwork	0.081968	No
ENSG00000206346	DOM3Z subnetwork	0.081968	No
ENSG00000165630	PRPF18 subnetwork	0.0820808	No
GO:0045124	regulation of bone resorption	0.0821665	No
ENSG00000143401	ANP32E subnetwork	0.0821729	No
ENSG00000119138	KLF9 subnetwork	0.0821957	No
ENSG00000204569	PPP1R10 subnetwork	0.082198	No
ENSG00000206407	ENSG00000206407 subnetwork	0.082198	No
ENSG00000206489	PPP1R10 subnetwork	0.082198	No
GO:0048853	forebrain morphogenesis	0.0823219	No
ENSG00000118985	ELL2 subnetwork	0.0823327	No
REACTOME_BASIGIN_INTERACTIONS	REACTOME_BASIGIN_INTERACTIONS	0.0824512	No
ENSG00000116544	DLGAP3 subnetwork	0.0825375	No
GO:0001841	neural tube formation	0.0825466	No
GO:0090317	negative regulation of intracellular protein transport	0.0825597	No
ENSG00000198373	WWP2 subnetwork	0.0826773	No
ENSG00000100401	RANGAP1 subnetwork	0.0828071	No
GO:0071453	cellular response to oxygen levels	0.0828555	No
ENSG00000122194	PLG subnetwork	0.0828777	No
MP:0004255	abnormal spongiotrophoblast layer morphology	0.0829311	No
MP:0002631	abnormal epididymis morphology	0.0829435	No
REACTOME_ETHANOL_OXIDATION	REACTOME_ETHANOL_OXIDATION	0.0830913	No
MP:0001869	pancreas inflammation	0.0831134	No
MP:0003809	abnormal hair shaft morphology	0.0831363	No
GO:0001885	endothelial cell development	0.0832122	No
GO:0050732	negative regulation of peptidyl-tyrosine phosphorylation	0.0832483	No
MP:0011110	partial preweaning lethality	0.0833587	No
MP:0005217	abnormal pancreatic beta cell morphology	0.0833925	No
ENSG00000101146	RAE1 subnetwork	0.0834647	No
KEGG_TRYPTOPHAN_METABOLISM	KEGG_TRYPTOPHAN_METABOLISM	0.0835075	No
ENSG00000174483	BBS1 subnetwork	0.0836496	No
ENSG00000130522	JUND subnetwork	0.0837115	No
GO:0046689	response to mercury ion	0.0838231	No
ENSG00000107625	DDX50 subnetwork	0.0839038	No
ENSG00000110713	NUP98 subnetwork	0.0839379	No
GO:0004716	receptor signaling protein tyrosine kinase activity	0.0840205	No
GO:0035137	hindlimb morphogenesis	0.0840761	No
MP:0002792	abnormal retinal vasculature morphology	0.0840867	No
GO:0030546	receptor activator activity	0.0842559	No
ENSG00000170145	SIK2 subnetwork	0.0842698	No
MP:0005452	abnormal adipose tissue amount	0.0843632	No
ENSG00000100170	SLC5A1 subnetwork	0.0843636	No
ENSG00000123131	PRDX4 subnetwork	0.0844181	No
GO:0048469	cell maturation	0.0846187	No
ENSG00000157168	NRG1 subnetwork	0.0847038	No
ENSG00000099381	SETD1A subnetwork	0.0847375	No
GO:0005814	centriole	0.0847872	No
MP:0000291	enlarged pericardium	0.0848925	No
GO:0060602	branch elongation of an epithelium	0.084896	No
GO:0035264	multicellular organism growth	0.0850274	No
GO:0008217	regulation of blood pressure	0.08507	No
ENSG00000135213	POM121C subnetwork	0.0851078	No
GO:0008186	RNA-dependent ATPase activity	0.0851568	No
ENSG00000162664	ZNF326 subnetwork	0.0851649	No
ENSG00000011243	AKAP8L subnetwork	0.0852517	No
ENSG00000113721	PDGFRB subnetwork	0.0853742	No
ENSG00000113048	MRPS27 subnetwork	0.0854201	No
MP:0001922	reduced male fertility	0.0854844	No
ENSG00000185591	SP1 subnetwork	0.0855065	No
REACTOME_CELL_JUNCTION_ORGANIZATION	REACTOME_CELL_JUNCTION_ORGANIZATION	0.0855351	No
MP:0004096	abnormal midbrain-hindbrain boundary development	0.0855418	No
MP:0008008	early cellular replicative senescence	0.0855507	No
ENSG00000108854	SMURF2 subnetwork	0.0855689	No
ENSG00000185637	ENSG00000185637 subnetwork	0.0855756	No
ENSG00000161956	SENP3 subnetwork	0.0856469	No
ENSG00000153391	INO80C subnetwork	0.0857736	No
KEGG_GLYOXYLATE_AND_DICARBOXYLATE_METABOLISM	KEGG_GLYOXYLATE_AND_DICARBOXYLATE_METABOLISM	0.085837	No
MP:0008410	increased cellular sensitivity to ultraviolet irradiation	0.0859279	No
ENSG00000099250	NRP1 subnetwork	0.0859679	No
GO:0035065	regulation of histone acetylation	0.0859893	No
ENSG00000148498	PARD3 subnetwork	0.0860269	No
ENSG00000108270	AATF subnetwork	0.0860711	No
ENSG00000187837	HIST1H1C subnetwork	0.0860875	No
ENSG00000149923	PPP4C subnetwork	0.0861076	No
ENSG00000071242	RPS6KA2 subnetwork	0.0861576	No
MP:0000585	kinked tail	0.0861612	No
ENSG00000171992	SYNPO subnetwork	0.0861612	No
GO:0044419	interspecies interaction between organisms	0.0862904	No
ENSG00000164758	MED30 subnetwork	0.0863228	No
ENSG00000141480	ARRB2 subnetwork	0.0864812	No
ENSG00000108395	TRIM37 subnetwork	0.0865842	No
GO:0035850	epithelial cell differentiation involved in kidney development	0.0866073	No
GO:0031100	organ regeneration	0.0867349	No
ENSG00000170178	HOXD12 subnetwork	0.0868526	No
MP:0000281	abnormal interventricular septum morphology	0.0868745	No
ENSG00000113580	NR3C1 subnetwork	0.0869266	No
ENSG00000106462	EZH2 subnetwork	0.0869845	No
GO:0003684	damaged DNA binding	0.0869986	No
ENSG00000122122	SASH3 subnetwork	0.0870221	No
MP:0008406	increased cellular sensitivity to hydrogen peroxide	0.0873285	No
ENSG00000135916	ITM2C subnetwork	0.087364	No
GO:0007595	lactation	0.0875662	No
MP:0003087	absent allantois	0.0875837	No
ENSG00000135930	EIF4E2 subnetwork	0.0876281	No
ENSG00000205022	PABPN1L subnetwork	0.0876531	No
MP:0004774	abnormal bile salt level	0.0877774	No
GO:0035150	regulation of tube size	0.0877945	No
ENSG00000122965	RBM19 subnetwork	0.0878824	No
MP:0001119	abnormal female reproductive system morphology	0.0878994	No
MP:0002048	increased lung adenoma incidence	0.0881718	No
MP:0001004	abnormal retinal photoreceptor morphology	0.0883303	No
GO:0046982	protein heterodimerization activity	0.0883355	No
MP:0001751	increased circulating luteinizing hormone level	0.0883552	No
ENSG00000180138	CSNK1A1L subnetwork	0.0884874	No
ENSG00000141655	TNFRSF11A subnetwork	0.0885315	No
MP:0000074	abnormal neurocranium morphology	0.0885341	No
ENSG00000089818	NECAP1 subnetwork	0.0885863	No
MP:0001634	internal hemorrhage	0.0886095	No
GO:0016887	ATPase activity	0.0890629	No
ENSG00000153006	SREK1IP1 subnetwork	0.0890693	No
ENSG00000007264	MATK subnetwork	0.0893237	No
ENSG00000100201	DDX17 subnetwork	0.0894008	No
ENSG00000179364	PACS2 subnetwork	0.0895153	No
MP:0008261	arrest of male meiosis	0.089661	No
GO:0050872	white fat cell differentiation	0.0897995	No
MP:0004982	abnormal osteoclast morphology	0.0898088	No
ENSG00000213949	ITGA1 subnetwork	0.0898728	No
MP:0006346	small branchial arch	0.0901405	No
GO:0043256	laminin complex	0.0901718	No
GO:0031648	protein destabilization	0.0902245	No
GO:0003730	mRNA 3'-UTR binding	0.0903431	No
MP:0004024	aneuploidy	0.0903829	No
ENSG00000151224	MAT1A subnetwork	0.090511	No
GO:0071695	anatomical structure maturation	0.0905116	No
ENSG00000184985	SORCS2 subnetwork	0.0905118	No
GO:0005605	basal lamina	0.0905157	No
ENSG00000143393	PI4KB subnetwork	0.090564	No
MP:0000078	abnormal supraoccipital bone morphology	0.0906722	No
MP:0000474	abnormal foregut morphology	0.0906763	No
GO:0060070	canonical Wnt receptor signaling pathway	0.0908205	No
GO:0051222	positive regulation of protein transport	0.0909391	No
MP:0008439	abnormal cortical plate morphology	0.0909643	No
ENSG00000116750	UCHL5 subnetwork	0.0909892	No
MP:0001712	abnormal placenta development	0.0910788	No
GO:0045740	positive regulation of DNA replication	0.0910959	No
ENSG00000101336	HCK subnetwork	0.0911278	No
MP:0005365	abnormal bile salt homeostasis	0.0912733	No
MP:0000455	abnormal maxilla morphology	0.0912902	No
ENSG00000196981	WDR5B subnetwork	0.0914044	No
GO:0045597	positive regulation of cell differentiation	0.0914059	No
MP:0004028	chromosome breakage	0.0914366	No
MP:0000825	dilated lateral ventricles	0.0914402	No
MP:0003909	increased eating behavior	0.091467	No
ENSG00000164687	FABP5 subnetwork	0.0914962	No
GO:0006111	regulation of gluconeogenesis	0.0915882	No
ENSG00000184634	MED12 subnetwork	0.0916031	No
KEGG_HISTIDINE_METABOLISM	KEGG_HISTIDINE_METABOLISM	0.0916515	No
GO:0035313	wound healing, spreading of epidermal cells	0.0916706	No
MP:0001596	hypotension	0.0917105	No
ENSG00000127334	DYRK2 subnetwork	0.0917252	No
ENSG00000196961	AP2A1 subnetwork	0.0917774	No
ENSG00000125651	GTF2F1 subnetwork	0.0918093	No
MP:0004852	decreased testis weight	0.0918167	No
ENSG00000105663	ENSG00000105663 subnetwork	0.0919259	No
GO:0004867	serine-type endopeptidase inhibitor activity	0.0920233	No
ENSG00000153234	NR4A2 subnetwork	0.0921876	No
REACTOME_CYCLIN_D_ASSOCIATED_EVENTS_IN_G1	REACTOME_CYCLIN_D_ASSOCIATED_EVENTS_IN_G1	0.0922168	No
REACTOME_G1_PHASE	REACTOME_G1_PHASE	0.0922168	No
GO:0015711	organic anion transport	0.0922236	No
ENSG00000170004	CHD3 subnetwork	0.0924521	No
ENSG00000142599	RERE subnetwork	0.0925514	No
REACTOME_TRANSPORT_OF_MATURE_MRNA_DERIVED_FROM_AN_INTRONLESS_TRANSCRIPT	REACTOME_TRANSPORT_OF_MATURE_MRNA_DERIVED_FROM_AN_INTRONLESS_TRANSCRIPT	0.0925734	No
ENSG00000204175	GPRIN2 subnetwork	0.0926234	No
ENSG00000130706	ADRM1 subnetwork	0.0926467	No
MP:0004772	abnormal bile secretion	0.0926782	No
MP:0000823	abnormal lateral ventricle morphology	0.0928366	No
GO:0031093	platelet alpha granule lumen	0.0928835	No
ENSG00000143155	TIPRL subnetwork	0.0929294	No
ENSG00000134987	WDR36 subnetwork	0.0930258	No
ENSG00000185046	ANKS1B subnetwork	0.0932128	No
GO:0048146	positive regulation of fibroblast proliferation	0.0933899	No
MP:0000005	increased brown adipose tissue amount	0.0934331	No
ENSG00000135363	LMO2 subnetwork	0.093488	No
ENSG00000164344	KLKB1 subnetwork	0.0935338	No
ENSG00000139618	BRCA2 subnetwork	0.0936139	No
GO:0007062	sister chromatid cohesion	0.0936691	No
MP:0000008	increased white adipose tissue amount	0.0937295	No
MP:0002642	anisocytosis	0.093758	No
ENSG00000141141	DDX52 subnetwork	0.0937607	No
ENSG00000074211	PPP2R2C subnetwork	0.0938446	No
MP:0002864	abnormal ocular fundus morphology	0.093905	No
ENSG00000183072	NKX2-5 subnetwork	0.0940585	No
MP:0010831	partial lethality	0.094095	No
ENSG00000163349	HIPK1 subnetwork	0.0941171	No
GO:0005667	transcription factor complex	0.0942412	No
MP:0006301	abnormal mesenchyme morphology	0.0942653	No
MP:0006085	myocardial necrosis	0.0943086	No
ENSG00000037965	HOXC8 subnetwork	0.0943827	No
ENSG00000131238	PPT1 subnetwork	0.0944762	No
ENSG00000181191	PJA1 subnetwork	0.0944921	No
ENSG00000161638	ITGA5 subnetwork	0.0945794	No
ENSG00000108654	DDX5 subnetwork	0.0946769	No
GO:0003018	vascular process in circulatory system	0.0947577	No
GO:0060711	labyrinthine layer development	0.0948432	No
GO:0043281	regulation of cysteine-type endopeptidase activity involved in apoptotic process	0.0949585	No
GO:0009791	post-embryonic development	0.095052	No
ENSG00000033050	ABCF2 subnetwork	0.0950919	No
REACTOME_IRS:RELATED_EVENTS	REACTOME_IRS:RELATED_EVENTS	0.0950994	No
REACTOME_IRS:MEDIATED_SIGNALLING	REACTOME_IRS:MEDIATED_SIGNALLING	0.0950994	No
MP:0003935	abnormal craniofacial development	0.0953244	No
ENSG00000106028	SSBP1 subnetwork	0.0953307	No
GO:0045296	cadherin binding	0.0953959	No
GO:0060216	definitive hemopoiesis	0.0954067	No
GO:0002040	sprouting angiogenesis	0.0954722	No
REACTOME_GLUTATHIONE_CONJUGATION	REACTOME_GLUTATHIONE_CONJUGATION	0.0954795	No
MP:0006090	abnormal utricle morphology	0.0955082	No
ENSG00000155561	NUP205 subnetwork	0.0955172	No
ENSG00000124214	STAU1 subnetwork	0.0955702	No
MP:0003178	left pulmonary isomerism	0.0956448	No
ENSG00000168061	SAC3D1 subnetwork	0.0957156	No
GO:0008757	S-adenosylmethionine-dependent methyltransferase activity	0.0957177	No
GO:0043124	negative regulation of I-kappaB kinase/NF-kappaB cascade	0.0958007	No
GO:0019362	pyridine nucleotide metabolic process	0.0958781	No
GO:0072524	pyridine-containing compound metabolic process	0.0958781	No
ENSG00000145604	SKP2 subnetwork	0.0959131	No
GO:0048738	cardiac muscle tissue development	0.0959567	No
ENSG00000128487	SPECC1 subnetwork	0.0960223	No
MP:0002082	postnatal lethality	0.0963933	No
MP:0000609	abnormal liver physiology	0.0964596	No
ENSG00000152944	MED21 subnetwork	0.0964605	No
MP:0000084	abnormal fontanelle morphology	0.0964638	No
MP:0003071	decreased vascular permeability	0.0964675	No
ENSG00000187778	MCRS1 subnetwork	0.0964723	No
ENSG00000188342	GTF2F2 subnetwork	0.0965804	No
MP:0001570	abnormal circulating enzyme level	0.0966546	No
MP:0002663	failure to form blastocele	0.0966739	No
ENSG00000169679	BUB1 subnetwork	0.096676	No
ENSG00000099860	GADD45B subnetwork	0.0966781	No
GO:0043388	positive regulation of DNA binding	0.0967564	No
ENSG00000087074	PPP1R15A subnetwork	0.0968074	No
ENSG00000108813	DLX4 subnetwork	0.0968686	No
GO:0060442	branching involved in prostate gland morphogenesis	0.0970266	No
GO:0007219	Notch signaling pathway	0.0970409	No
MP:0000186	decreased circulating HDL cholesterol level	0.0971167	No
GO:0017025	TBP-class protein binding	0.0971759	No
ENSG00000125107	CNOT1 subnetwork	0.0971934	No
MP:0003048	abnormal cervical vertebrae morphology	0.0972686	No
ENSG00000087008	ACOX3 subnetwork	0.0973387	No
GO:0001666	response to hypoxia	0.0973453	No
MP:0001258	decreased body length	0.097351	No
ENSG00000115484	CCT4 subnetwork	0.0974457	No
MP:0005293	impaired glucose tolerance	0.0976018	No
MP:0002790	decreased circulating follicle stimulating hormone level	0.0976834	No
MP:0009304	increased retroperitoneal fat pad weight	0.0977041	No
MP:0000562	polydactyly	0.0977298	No
ENSG00000108963	DPH1 subnetwork	0.0977364	No
ENSG00000163520	FBLN2 subnetwork	0.097746	No
GO:0016706	oxidoreductase activity, acting on paired donors, with incorporation or reduction of molecular oxygen, 2-oxoglutarate as one donor, and incorporation of one atom each of oxygen into both donors	0.0978785	No
MP:0000088	short mandible	0.0978994	No
GO:0048009	insulin-like growth factor receptor signaling pathway	0.0979026	No
ENSG00000173530	TNFRSF10D subnetwork	0.0979751	No
ENSG00000074370	ATP2A3 subnetwork	0.0980393	No
GO:0031091	platelet alpha granule	0.0980516	No
KEGG_GLUTATHIONE_METABOLISM	KEGG_GLUTATHIONE_METABOLISM	0.0980665	No
ENSG00000165476	REEP3 subnetwork	0.0980869	No
ENSG00000106006	HOXA6 subnetwork	0.0981127	No
ENSG00000070814	TCOF1 subnetwork	0.0981188	No
MP:0000473	abnormal stomach glandular epithelium morphology	0.0981565	No
MP:0002428	abnormal semicircular canal morphology	0.0982151	No
MP:0001511	disheveled coat	0.0982412	No
GO:0048705	skeletal system morphogenesis	0.0983795	No
ENSG00000043355	ZIC2 subnetwork	0.0984512	No
ENSG00000177200	CHD9 subnetwork	0.0986177	No
GO:0045778	positive regulation of ossification	0.098671	No
MP:0010900	abnormal pulmonary interalveolar septum morphology	0.0987697	No
ENSG00000115548	KDM3A subnetwork	0.0987959	No
ENSG00000151322	NPAS3 subnetwork	0.0988292	No
GO:0048365	Rac GTPase binding	0.0988971	No
GO:0090092	regulation of transmembrane receptor protein serine/threonine kinase signaling pathway	0.0989256	No
ENSG00000161270	NPHS1 subnetwork	0.0989686	No
ENSG00000160293	VAV2 subnetwork	0.0989697	No
ENSG00000162374	ELAVL4 subnetwork	0.0990395	No
ENSG00000186716	BCR subnetwork	0.0991184	No
GO:0010594	regulation of endothelial cell migration	0.0991542	No
GO:0034101	erythrocyte homeostasis	0.0991773	No
ENSG00000183520	UTP11L subnetwork	0.0992209	No
ENSG00000124782	RREB1 subnetwork	0.0994136	No
MP:0000060	delayed bone ossification	0.0995339	No
MP:0000522	kidney cortex cysts	0.0996429	No
GO:0002039	p53 binding	0.0997608	No
GO:0043534	blood vessel endothelial cell migration	0.0999322	No
GO:0005342	organic acid transmembrane transporter activity	0.100004	No
MP:0004936	impaired branching involved in ureteric bud morphogenesis	0.100035	No
GO:0002076	osteoblast development	0.100157	No
ENSG00000062038	CDH3 subnetwork	0.100234	No
GO:0045168	cell-cell signaling involved in cell fate commitment	0.100269	No
MP:0005032	abnormal ectoplacental cone morphology	0.100345	No
ENSG00000071909	MYO3B subnetwork	0.100379	No
ENSG00000186298	PPP1CC subnetwork	0.100457	No
MP:0011501	increased glomerular capsule space	0.100519	No
MP:0003853	dry skin	0.100596	No
GO:0031267	small GTPase binding	0.100602	No
MP:0001728	failure of embryo implantation	0.100721	No
GO:0045598	regulation of fat cell differentiation	0.100827	No
ENSG00000120659	TNFSF11 subnetwork	0.100888	No
MP:0005287	narrow eye opening	0.100888	No
ENSG00000092531	SNAP23 subnetwork	0.100889	No
MP:0004200	decreased fetal size	0.101013	No
ENSG00000143322	ABL2 subnetwork	0.10104	No
MP:0001695	abnormal gastrulation	0.10114	No
MP:0008082	increased single-positive T cell number	0.101148	No
ENSG00000104824	HNRNPL subnetwork	0.101148	No
MP:0000135	decreased compact bone thickness	0.101239	No
GO:0035085	cilium axoneme	0.10125	No
ENSG00000206454	POU5F1 subnetwork	0.101264	No
ENSG00000204531	POU5F1 subnetwork	0.101264	No
ENSG00000206349	ENSG00000206349 subnetwork	0.101264	No
MP:0002189	abnormal myocardial trabeculae morphology	0.10134	No
ENSG00000145147	SLIT2 subnetwork	0.101385	No
GO:0001837	epithelial to mesenchymal transition	0.101427	No
MP:0000149	abnormal scapula morphology	0.101487	No
REACTOME_PPARA_ACTIVATES_GENE_EXPRESSION	REACTOME_PPARA_ACTIVATES_GENE_EXPRESSION	0.101527	No
MP:0009172	small pancreatic islets	0.101624	No
GO:0010741	negative regulation of intracellular protein kinase cascade	0.101644	No
GO:0048839	inner ear development	0.101661	No
REACTOME_TRANSPORT_OF_THE_SLBP_INDEPENDENT_MATURE_MRNA	REACTOME_TRANSPORT_OF_THE_SLBP_INDEPENDENT_MATURE_MRNA	0.101723	No
GO:0030228	lipoprotein particle receptor activity	0.101785	No
GO:0070482	response to oxygen levels	0.101798	No
ENSG00000146950	SHROOM2 subnetwork	0.101997	No
ENSG00000196586	MYO6 subnetwork	0.102206	No
ENSG00000146109	ABT1 subnetwork	0.102401	No
MP:0000966	decreased sensory neuron number	0.102441	No
ENSG00000182541	LIMK2 subnetwork	0.102562	No
GO:0003416	endochondral bone growth	0.102603	No
REACTOME_EGFR_DOWNREGULATION	REACTOME_EGFR_DOWNREGULATION	0.102651	No
GO:0034599	cellular response to oxidative stress	0.102774	No
GO:0031952	regulation of protein autophosphorylation	0.102816	No
ENSG00000146232	NFKBIE subnetwork	0.102821	No
GO:0014031	mesenchymal cell development	0.102842	No
GO:0043086	negative regulation of catalytic activity	0.10288	No
ENSG00000170486	KRT72 subnetwork	0.102952	No
ENSG00000206300	ENSG00000206300 subnetwork	0.103	No
ENSG00000204435	CSNK2B subnetwork	0.103	No
ENSG00000206406	CSNK2B subnetwork	0.103	No
GO:0033180	proton-transporting V-type ATPase, V1 domain	0.10309	No
MP:0002621	delayed neural tube closure	0.103134	No
GO:0008083	growth factor activity	0.1032	No
MP:0003694	failure to hatch from the zona pellucida	0.103271	No
MP:0000783	abnormal forebrain morphology	0.103291	No
GO:0070851	growth factor receptor binding	0.103494	No
ENSG00000120690	ELF1 subnetwork	0.103522	No
ENSG00000131100	ATP6V1E1 subnetwork	0.103614	No
ENSG00000122692	SMU1 subnetwork	0.10369	No
ENSG00000070159	PTPN3 subnetwork	0.103794	No
ENSG00000157404	KIT subnetwork	0.103805	No
MP:0005318	decreased triglyceride level	0.103833	No
GO:0038024	cargo receptor activity	0.103841	No
REACTOME_RECYCLING_OF_BILE_ACIDS_AND_SALTS	REACTOME_RECYCLING_OF_BILE_ACIDS_AND_SALTS	0.10386	No
ENSG00000126218	F10 subnetwork	0.103906	No
KEGG_STARCH_AND_SUCROSE_METABOLISM	KEGG_STARCH_AND_SUCROSE_METABOLISM	0.103912	No
ENSG00000148082	SHC3 subnetwork	0.103961	No
ENSG00000082898	XPO1 subnetwork	0.103979	No
ENSG00000112964	GHR subnetwork	0.104185	No
ENSG00000100311	PDGFB subnetwork	0.104236	No
ENSG00000161939	C17orf49 subnetwork	0.104575	No
MP:0000192	abnormal mineral level	0.104842	No
GO:0005730	nucleolus	0.104958	No
ENSG00000196504	PRPF40A subnetwork	0.105007	No
ENSG00000172725	CORO1B subnetwork	0.105147	No
ENSG00000111907	TPD52L1 subnetwork	0.105309	No
GO:0007568	aging	0.105458	No
ENSG00000172939	OXSR1 subnetwork	0.105519	No
GO:0001944	vasculature development	0.105598	No
ENSG00000204842	ATXN2 subnetwork	0.105675	No
MP:0005289	increased oxygen consumption	0.105721	No
ENSG00000063322	MED29 subnetwork	0.105882	No
GO:0030971	receptor tyrosine kinase binding	0.105923	No
ENSG00000136813	KIAA0368 subnetwork	0.106081	No
REACTOME_INSULIN_RECEPTOR_SIGNALLING_CASCADE	REACTOME_INSULIN_RECEPTOR_SIGNALLING_CASCADE	0.106115	No
MP:0011427	mesangial cell hyperplasia	0.106226	No
ENSG00000111859	NEDD9 subnetwork	0.106577	No
ENSG00000119953	SMNDC1 subnetwork	0.106708	No
ENSG00000069431	ABCC9 subnetwork	0.106763	No
GO:0001990	regulation of systemic arterial blood pressure by hormone	0.106819	No
ENSG00000147853	AK3 subnetwork	0.106879	No
GO:0017038	protein import	0.10693	No
MP:0000644	dextrocardia	0.106941	No
ENSG00000114739	ACVR2B subnetwork	0.10712	No
GO:0001892	embryonic placenta development	0.10719	No
GO:0051983	regulation of chromosome segregation	0.107258	No
GO:0048534	hemopoietic or lymphoid organ development	0.10728	No
ENSG00000136383	ALPK3 subnetwork	0.107739	No
MP:0006267	abnormal intercalated disc morphology	0.107784	No
GO:0072132	mesenchyme morphogenesis	0.107821	No
MP:0002088	abnormal embryonic growth/weight/body size	0.108072	No
GO:0019203	carbohydrate phosphatase activity	0.108195	No
GO:0050308	sugar-phosphatase activity	0.108195	No
ENSG00000113407	TARS subnetwork	0.108227	No
MP:0005670	abnormal white adipose tissue physiology	0.108233	No
ENSG00000102900	NUP93 subnetwork	0.108328	No
ENSG00000107643	MAPK8 subnetwork	0.108356	No
GO:0007379	segment specification	0.108407	No
MP:0008872	abnormal physiological response to xenobiotic	0.10841	No
MP:0000157	abnormal sternum morphology	0.108477	No
ENSG00000160633	SAFB subnetwork	0.108498	No
ENSG00000163539	CLASP2 subnetwork	0.10884	No
REACTOME_METABOLISM_OF_AMINO_ACIDS_AND_DERIVATIVES	REACTOME_METABOLISM_OF_AMINO_ACIDS_AND_DERIVATIVES	0.109026	No
ENSG00000178105	DDX10 subnetwork	0.109093	No
ENSG00000069399	BCL3 subnetwork	0.109186	No
GO:0030331	estrogen receptor binding	0.109211	No
ENSG00000175445	LPL subnetwork	0.109212	No
MP:0003886	abnormal embryonic epiblast morphology	0.10925	No
GO:0003014	renal system process	0.10925	No
MP:0004509	abnormal pelvic girdle bone morphology	0.109424	No
ENSG00000186852	ENSG00000186852 subnetwork	0.109639	No
MP:0003227	abnormal vascular branching morphogenesis	0.109722	No
GO:0034104	negative regulation of tissue remodeling	0.10977	No
MP:0004988	increased osteoblast cell number	0.109849	No
GO:0019861	flagellum	0.109926	No
ENSG00000120694	HSPH1 subnetwork	0.10998	No
GO:0048008	platelet-derived growth factor receptor signaling pathway	0.109989	No
ENSG00000196998	WDR45 subnetwork	0.110097	No
ENSG00000186111	PIP5K1C subnetwork	0.110229	No
ENSG00000116962	NID1 subnetwork	0.110254	No
MP:0005598	decreased ventricle muscle contractility	0.110368	No
ENSG00000111199	TRPV4 subnetwork	0.110371	No
MP:0009142	decreased prepulse inhibition	0.110484	No
GO:0051130	positive regulation of cellular component organization	0.110545	No
GO:0046943	carboxylic acid transmembrane transporter activity	0.110721	No
GO:0008013	beta-catenin binding	0.110958	No
GO:0042059	negative regulation of epidermal growth factor receptor signaling pathway	0.110992	No
ENSG00000181929	PRKAG1 subnetwork	0.111041	No
ENSG00000080345	RIF1 subnetwork	0.111371	No
MP:0008528	polycystic kidney	0.111433	No
ENSG00000143621	ILF2 subnetwork	0.111475	No
ENSG00000137831	UACA subnetwork	0.111535	No
GO:0043252	sodium-independent organic anion transport	0.111628	No
ENSG00000125447	GGA3 subnetwork	0.111635	No
ENSG00000185551	NR2F2 subnetwork	0.111686	No
ENSG00000198788	MUC2 subnetwork	0.111697	No
ENSG00000142453	CARM1 subnetwork	0.111724	No
ENSG00000125952	MAX subnetwork	0.111771	No
GO:0016055	Wnt receptor signaling pathway	0.111783	No
GO:0019359	nicotinamide nucleotide biosynthetic process	0.111885	No
ENSG00000107404	DVL1 subnetwork	0.111911	No
ENSG00000009790	TRAF3IP3 subnetwork	0.111943	No
GO:0017053	transcriptional repressor complex	0.111972	No
GO:0051093	negative regulation of developmental process	0.112022	No
GO:0000165	MAPK cascade	0.112053	No
ENSG00000144908	ALDH1L1 subnetwork	0.112124	No
ENSG00000196776	CD47 subnetwork	0.112127	No
GO:0045737	positive regulation of cyclin-dependent protein kinase activity	0.112184	No
GO:0010181	FMN binding	0.11224	No
ENSG00000112651	MRPL2 subnetwork	0.112456	No
ENSG00000056345	ENSG00000056345 subnetwork	0.112463	No
ENSG00000108578	BLMH subnetwork	0.112618	No
GO:0003777	microtubule motor activity	0.112618	No
ENSG00000204103	MAFB subnetwork	0.112735	No
ENSG00000015153	YAF2 subnetwork	0.1128	No
ENSG00000178573	MAF subnetwork	0.112813	No
MP:0001783	decreased white adipose tissue amount	0.112814	No
ENSG00000141867	BRD4 subnetwork	0.112853	No
ENSG00000076248	UNG subnetwork	0.112863	No
ENSG00000096717	SIRT1 subnetwork	0.112876	No
ENSG00000113569	NUP155 subnetwork	0.112927	No
ENSG00000131437	KIF3A subnetwork	0.112987	No
ENSG00000137309	HMGA1 subnetwork	0.113193	No
ENSG00000136111	TBC1D4 subnetwork	0.113357	No
GO:0060173	limb development	0.113438	No
GO:0048736	appendage development	0.113438	No
GO:0031058	positive regulation of histone modification	0.113439	No
GO:0016570	histone modification	0.113443	No
GO:0017134	fibroblast growth factor binding	0.113742	No
ENSG00000185950	IRS2 subnetwork	0.11378	No
ENSG00000083896	YTHDC1 subnetwork	0.113875	No
ENSG00000108504	ENSG00000108504 subnetwork	0.11395	No
GO:0042149	cellular response to glucose starvation	0.113973	No
REACTOME_HEMOSTASIS	REACTOME_HEMOSTASIS	0.114076	No
GO:0019207	kinase regulator activity	0.114106	No
ENSG00000068971	PPP2R5B subnetwork	0.114144	No
MP:0006007	abnormal basal ganglion morphology	0.114155	No
GO:0010092	specification of organ identity	0.11417	No
[truncated: 12,464 more rows]
