# Supplementary material for: Mapping eGFR loci to the renal transcriptome and phenome in the VA Million Veteran Program
Source: Nat Commun. 2019 Aug 26;10:3842. doi: 10.1038/s41467-019-11704-w (PMC6710266; doi:10.1038/s41467-019-11704-w)
Supplement: Supplementary file 10 — Supplementary Data 9 [file 41467_2019_11704_MOESM10_ESM.xlsx]

## Sheet: S9
Supplementary Table 9: DEPICT gene set enrichment results across all significant (P<5x10-8) eGFR GWAS loci from transethnic analysis of subjects without diabetes.
Original gene set ID	Original gene set description	P	FDR < 5%
MP:0000598	abnormal liver morphology	1.51447e-05	No
GO:0019318	hexose metabolic process	2.51058e-05	No
MP:0005618	decreased urine potassium level	4.44281e-05	No
GO:0004089	carbonate dehydratase activity	7.3903e-05	No
GO:0006006	glucose metabolic process	7.9994e-05	No
ENSG00000100767	PAPLN subnetwork	0.000101573	No
ENSG00000125124	BBS2 subnetwork	0.000166953	No
ENSG00000165140	FBP1 subnetwork	0.000202653	No
GO:0005996	monosaccharide metabolic process	0.000224516	No
MP:0011092	complete embryonic lethality	0.000253026	No
MP:0000266	abnormal heart morphology	0.000268218	No
MP:0001274	curly vibrissae	0.000313718	No
ENSG00000068971	PPP2R5B subnetwork	0.000337076	No
GO:0007584	response to nutrient	0.000370413	No
ENSG00000112305	SMAP1 subnetwork	0.000399947	No
GO:0000792	heterochromatin	0.000405715	No
ENSG00000142494	SLC47A1 subnetwork	0.000415006	No
GO:0019319	hexose biosynthetic process	0.000424415	No
MP:0005033	abnormal trophoblast giant cells	0.000436291	No
ENSG00000172725	CORO1B subnetwork	0.000477875	No
GO:0006081	cellular aldehyde metabolic process	0.000540382	No
MP:0002725	abnormal vein morphology	0.000564348	No
REACTOME_BILE_SALT_AND_ORGANIC_ANION_SLC_TRANSPORTERS	REACTOME_BILE_SALT_AND_ORGANIC_ANION_SLC_TRANSPORTERS	0.00059039	No
MP:0000167	decreased chondrocyte cell number	0.000590806	No
GO:0051248	negative regulation of protein metabolic process	0.000641459	No
GO:0006094	gluconeogenesis	0.000641726	No
GO:0046689	response to mercury ion	0.000668861	No
GO:2000377	regulation of reactive oxygen species metabolic process	0.000684256	No
ENSG00000186446	ZNF501 subnetwork	0.000747315	No
MP:0002875	decreased erythrocyte cell number	0.000755016	No
GO:0016836	hydro-lyase activity	0.000768764	No
MP:0001606	impaired hematopoiesis	0.000792677	No
GO:0016323	basolateral plasma membrane	0.000912751	No
GO:0032269	negative regulation of cellular protein metabolic process	0.000921526	No
ENSG00000137486	ARRB1 subnetwork	0.000921765	No
GO:0046364	monosaccharide biosynthetic process	0.000922624	No
MP:0001654	hepatic necrosis	0.000936171	No
GO:0015711	organic anion transport	0.00111966	No
GO:0008514	organic anion transmembrane transporter activity	0.00117959	No
GO:0005452	inorganic anion exchanger activity	0.00122491	No
GO:0015849	organic acid transport	0.00124279	No
MP:0009643	abnormal urine homeostasis	0.00126243	No
MP:0008102	lymph node hyperplasia	0.00127802	No
GO:0003006	developmental process involved in reproduction	0.00128084	No
ENSG00000133313	CNDP2 subnetwork	0.00128655	No
GO:0060068	vagina development	0.00129519	No
ENSG00000189037	DUSP21 subnetwork	0.00131179	No
MP:0004560	abnormal chorionic plate morphology	0.00132479	No
GO:0046165	alcohol biosynthetic process	0.00134297	No
GO:0015301	anion:anion antiporter activity	0.00135168	No
GO:0046942	carboxylic acid transport	0.00136703	No
ENSG00000162624	LHX8 subnetwork	0.00139465	No
ENSG00000118094	TREH subnetwork	0.00140164	No
MP:0009133	decreased white fat cell size	0.00155566	No
MP:0002113	abnormal skeleton development	0.00164064	No
ENSG00000130653	PNPLA7 subnetwork	0.00166277	No
MP:0005030	absent amnion	0.00173287	No
ENSG00000196961	AP2A1 subnetwork	0.00174381	No
GO:0016829	lyase activity	0.00174421	No
ENSG00000091513	TF subnetwork	0.00177968	No
GO:0071495	cellular response to endogenous stimulus	0.00183595	No
GO:0043434	response to peptide hormone stimulus	0.00184526	No
ENSG00000164867	NOS3 subnetwork	0.001943	No
ENSG00000068976	PYGM subnetwork	0.00195151	No
ENSG00000171703	TCEA2 subnetwork	0.0019606	No
MP:0006264	decreased systemic arterial systolic blood pressure	0.00197217	No
MP:0008997	increased blood osmolality	0.00198955	No
MP:0000938	motor neuron degeneration	0.00200613	No
ENSG00000188620	HMX3 subnetwork	0.0020433	No
GO:0072593	reactive oxygen species metabolic process	0.00206446	No
GO:0042698	ovulation cycle	0.00210772	No
ENSG00000206255	ENSG00000206255 subnetwork	0.00219337	No
ENSG00000204310	AGPAT1 subnetwork	0.00219337	No
ENSG00000206324	AGPAT1 subnetwork	0.00219337	No
ENSG00000116016	EPAS1 subnetwork	0.00235479	No
GO:0032870	cellular response to hormone stimulus	0.00239112	No
MP:0006085	myocardial necrosis	0.00243741	No
MP:0003037	increased infarction size	0.00250594	No
GO:0072524	pyridine-containing compound metabolic process	0.0025224	No
GO:0019362	pyridine nucleotide metabolic process	0.0025224	No
MP:0004773	abnormal bile composition	0.00253795	No
GO:0016638	oxidoreductase activity, acting on the CH-NH2 group of donors	0.00256376	No
MP:0005048	thrombosis	0.00257856	No
GO:0033273	response to vitamin	0.00259228	No
KEGG_NITROGEN_METABOLISM	KEGG_NITROGEN_METABOLISM	0.00263281	No
MP:0006317	decreased urine sodium level	0.00264442	No
GO:0040008	regulation of growth	0.00268156	No
GO:0048608	reproductive structure development	0.00268215	No
MP:0003333	liver fibrosis	0.00281539	No
GO:0010906	regulation of glucose metabolic process	0.00281726	No
ENSG00000125954	CHURC1-FNTB subnetwork	0.00288103	No
ENSG00000115844	DLX2 subnetwork	0.00292258	No
MP:0000003	abnormal adipose tissue morphology	0.00293411	No
ENSG00000164707	SLC13A4 subnetwork	0.00293422	No
ENSG00000081800	SLC13A1 subnetwork	0.00293422	No
GO:0006766	vitamin metabolic process	0.00297018	No
MP:0001263	weight loss	0.00300352	No
ENSG00000026025	VIM subnetwork	0.00308338	No
GO:0005924	cell-substrate adherens junction	0.00315345	No
MP:0003674	oxidative stress	0.00323407	No
GO:0005925	focal adhesion	0.00326696	No
ENSG00000132394	EEFSEC subnetwork	0.00333972	No
MP:0001859	kidney inflammation	0.00336375	No
GO:0031526	brush border membrane	0.00337355	No
MP:0005032	abnormal ectoplacental cone morphology	0.00342543	No
MP:0003331	hepatocellular carcinoma	0.00348743	No
ENSG00000163637	PRICKLE2 subnetwork	0.00349275	No
ENSG00000140463	BBS4 subnetwork	0.00355848	No
ENSG00000115548	KDM3A subnetwork	0.00355935	No
GO:0030262	apoptotic nuclear change	0.00361052	No
ENSG00000142611	PRDM16 subnetwork	0.00363279	No
ENSG00000109814	UGDH subnetwork	0.00365621	No
MP:0001614	abnormal blood vessel morphology	0.00366137	No
ENSG00000205918	ENSG00000205918 subnetwork	0.00375516	No
MP:0003141	cardiac fibrosis	0.00389535	No
GO:0015101	organic cation transmembrane transporter activity	0.00390999	No
GO:0031369	translation initiation factor binding	0.00391429	No
MP:0003917	increased kidney weight	0.00392271	No
ENSG00000163956	LRPAP1 subnetwork	0.00397547	No
REACTOME_GLUCONEOGENESIS	REACTOME_GLUCONEOGENESIS	0.00403865	No
MP:0005584	abnormal enzyme/coenzyme activity	0.00410208	No
REACTOME_METABOLISM_OF_CARBOHYDRATES	REACTOME_METABOLISM_OF_CARBOHYDRATES	0.00414828	No
ENSG00000157326	DHRS4 subnetwork	0.00415911	No
MP:0000194	hypercalcemia	0.00423982	No
ENSG00000155229	MMS19 subnetwork	0.00429305	No
ENSG00000186575	NF2 subnetwork	0.00430801	No
GO:0001542	ovulation from ovarian follicle	0.00432819	No
ENSG00000089818	NECAP1 subnetwork	0.00433852	No
GO:0006109	regulation of carbohydrate metabolic process	0.00434476	No
REACTOME_GLUCOSE_METABOLISM	REACTOME_GLUCOSE_METABOLISM	0.00444227	No
MP:0005435	hemoperitoneum	0.00452392	No
MP:0001924	infertility	0.00466106	No
MP:0009142	decreased prepulse inhibition	0.00472104	No
MP:0001116	small gonad	0.00475678	No
MP:0000603	pale liver	0.00478895	No
REACTOME_TRANSCRIPTIONAL_REGULATION_OF_WHITE_ADIPOCYTE_DIFFERENTIATION	REACTOME_TRANSCRIPTIONAL_REGULATION_OF_WHITE_ADIPOCYTE_DIFFERENTIATION	0.00488207	No
ENSG00000100014	SPECC1L subnetwork	0.00497328	No
ENSG00000079805	DNM2 subnetwork	0.00502194	No
GO:0007548	sex differentiation	0.00504823	No
GO:0005905	coated pit	0.00508428	No
ENSG00000160202	CRYAA subnetwork	0.00510544	No
ENSG00000133116	KL subnetwork	0.00512148	No
GO:0031668	cellular response to extracellular stimulus	0.00517861	No
MP:0003352	increased circulating renin level	0.00522499	No
MP:0001596	hypotension	0.00527967	No
GO:0005903	brush border	0.00534697	No
MP:0002833	increased heart weight	0.00540138	No
GO:0043202	lysosomal lumen	0.00551509	No
ENSG00000198467	TPM2 subnetwork	0.00554122	No
GO:0034599	cellular response to oxidative stress	0.00555201	No
MP:0000189	hypoglycemia	0.00564436	No
MP:0001929	abnormal gametogenesis	0.00566744	No
GO:0005720	nuclear heterochromatin	0.00578171	No
ENSG00000124782	RREB1 subnetwork	0.00579085	No
ENSG00000160282	FTCD subnetwork	0.00579441	No
MP:0003886	abnormal embryonic epiblast morphology	0.00588475	No
GO:0044282	small molecule catabolic process	0.00590128	No
ENSG00000131242	RAB11FIP4 subnetwork	0.00598981	No
ENSG00000107404	DVL1 subnetwork	0.00600226	No
MP:0010124	decreased bone mineral content	0.00604828	No
MP:0000249	abnormal blood vessel physiology	0.00606414	No
GO:0010608	posttranscriptional regulation of gene expression	0.00607416	No
GO:0046496	nicotinamide nucleotide metabolic process	0.00608636	No
GO:0030278	regulation of ossification	0.00617171	No
ENSG00000084207	GSTP1 subnetwork	0.006183	No
ENSG00000125686	MED1 subnetwork	0.00618508	No
GO:0051427	hormone receptor binding	0.00619489	No
GO:0045177	apical part of cell	0.00620737	No
REACTOME_SHC:MEDIATED_CASCADE	REACTOME_SHC:MEDIATED_CASCADE	0.00625447	No
GO:0050664	oxidoreductase activity, acting on NADH or NADPH, oxygen as acceptor	0.00628709	No
REACTOME_METABOLISM_OF_AMINO_ACIDS_AND_DERIVATIVES	REACTOME_METABOLISM_OF_AMINO_ACIDS_AND_DERIVATIVES	0.00645913	No
ENSG00000104765	BNIP3L subnetwork	0.00646832	No
GO:0016835	carbon-oxygen lyase activity	0.00653751	No
GO:0045936	negative regulation of phosphate metabolic process	0.00660159	No
GO:0010563	negative regulation of phosphorus metabolic process	0.00660159	No
ENSG00000105880	DLX5 subnetwork	0.00663071	No
ENSG00000149257	SERPINH1 subnetwork	0.00664374	No
GO:0050660	flavin adenine dinucleotide binding	0.00676219	No
GO:0006979	response to oxidative stress	0.00679379	No
ENSG00000140396	NCOA2 subnetwork	0.00683866	No
ENSG00000170276	ENSG00000170276 subnetwork	0.00694693	No
MP:0000005	increased brown adipose tissue amount	0.00703479	No
MP:0005441	increased urine calcium level	0.00714817	No
ENSG00000184083	FAM120C subnetwork	0.00719523	No
MP:0004532	abnormal inner hair cell stereociliary bundle morphology	0.00720359	No
ENSG00000215412	ENSG00000215412 subnetwork	0.00720461	No
ENSG00000198563	DDX39B subnetwork	0.00720461	No
ENSG00000215425	DDX39B subnetwork	0.00720461	No
GO:0031400	negative regulation of protein modification process	0.00721879	No
ENSG00000162552	WNT4 subnetwork	0.00732444	No
MP:0001282	short vibrissae	0.0074396	No
MP:0002080	prenatal lethality	0.00748384	No
ENSG00000144908	ALDH1L1 subnetwork	0.00753294	No
GO:0006096	glycolysis	0.00758477	No
ENSG00000135750	KCNK1 subnetwork	0.0076193	No
ENSG00000119414	PPP6C subnetwork	0.00765986	No
GO:0008406	gonad development	0.00767286	No
ENSG00000086015	MAST2 subnetwork	0.00774319	No
MP:0002204	abnormal neurotransmitter level	0.00776463	No
GO:0005912	adherens junction	0.00779874	No
ENSG00000108379	WNT3 subnetwork	0.00781445	No
MP:0004484	altered response of heart to induced stress	0.00792567	No
MP:0002981	increased liver weight	0.00795778	No
ENSG00000125084	WNT1 subnetwork	0.0080304	No
MP:0000754	paresis	0.00807336	No
ENSG00000185950	IRS2 subnetwork	0.00807595	No
ENSG00000174827	PDZK1 subnetwork	0.00808898	No
GO:0016641	oxidoreductase activity, acting on the CH-NH2 group of donors, oxygen as acceptor	0.00816011	No
ENSG00000112249	ASCC3 subnetwork	0.00829647	No
KEGG_GLYCINE_SERINE_AND_THREONINE_METABOLISM	KEGG_GLYCINE_SERINE_AND_THREONINE_METABOLISM	0.00831866	No
KEGG_RIBOFLAVIN_METABOLISM	KEGG_RIBOFLAVIN_METABOLISM	0.00834789	No
GO:0032526	response to retinoic acid	0.00837617	No
ENSG00000105357	MYH14 subnetwork	0.00839232	No
GO:0005342	organic acid transmembrane transporter activity	0.00839499	No
ENSG00000081019	RSBN1 subnetwork	0.00842798	No
ENSG00000163631	ALB subnetwork	0.0084831	No
ENSG00000119938	PPP1R3C subnetwork	0.00853679	No
GO:0019674	NAD metabolic process	0.00860523	No
ENSG00000163586	FABP1 subnetwork	0.00861256	No
MP:0000274	enlarged heart	0.00863639	No
GO:0006733	oxidoreduction coenzyme metabolic process	0.00864145	No
MP:0002590	increased mean corpuscular volume	0.00864298	No
ENSG00000103343	ZNF174 subnetwork	0.00865309	No
REACTOME_SHC1_EVENTS_IN_ERBB2_SIGNALING	REACTOME_SHC1_EVENTS_IN_ERBB2_SIGNALING	0.00866896	No
GO:0010675	regulation of cellular carbohydrate metabolic process	0.00873414	No
MP:0000107	abnormal frontal bone morphology	0.00877339	No
ENSG00000148143	ZNF462 subnetwork	0.0088263	No
ENSG00000112531	QKI subnetwork	0.008834	No
ENSG00000130803	ZNF317 subnetwork	0.00886618	No
MP:0008826	abnormal splenic cell ratio	0.00893204	No
GO:0006520	cellular amino acid metabolic process	0.00897483	No
GO:0016324	apical plasma membrane	0.00898205	No
GO:0006007	glucose catabolic process	0.00901966	No
MP:0000231	hypertension	0.00902682	No
MP:0000260	abnormal angiogenesis	0.0090466	No
ENSG00000120149	MSX2 subnetwork	0.00905341	No
KEGG_PPAR_SIGNALING_PATHWAY	KEGG_PPAR_SIGNALING_PATHWAY	0.00906304	No
ENSG00000166046	TCP11L2 subnetwork	0.00915398	No
GO:0015116	sulfate transmembrane transporter activity	0.00921109	No
MP:0002640	reticulocytosis	0.00922857	No
GO:0010035	response to inorganic substance	0.00930841	No
GO:0019203	carbohydrate phosphatase activity	0.00936686	No
GO:0050308	sugar-phosphatase activity	0.00936686	No
GO:0046943	carboxylic acid transmembrane transporter activity	0.00940442	No
ENSG00000099139	PCSK5 subnetwork	0.00943935	No
MP:0003827	abnormal Wolffian duct morphology	0.00945082	No
REACTOME_FRS2:MEDIATED_CASCADE	REACTOME_FRS2:MEDIATED_CASCADE	0.00947056	No
MP:0002115	abnormal limb bone morphology	0.00949116	No
MP:0003993	abnormal ventral spinal root morphology	0.0094915	No
MP:0002591	decreased mean corpuscular volume	0.0095108	No
GO:0005104	fibroblast growth factor receptor binding	0.00959086	No
MP:0009456	impaired cued conditioning behavior	0.0096076	No
GO:0006309	apoptotic DNA fragmentation	0.00960878	No
GO:0000737	DNA catabolic process, endonucleolytic	0.00960878	No
GO:0031647	regulation of protein stability	0.00965085	No
KEGG_GLYCOLYSIS_GLUCONEOGENESIS	KEGG_GLYCOLYSIS_GLUCONEOGENESIS	0.00966371	No
MP:0001524	impaired limb coordination	0.00971255	No
ENSG00000177200	CHD9 subnetwork	0.00977527	No
GO:0005775	vacuolar lumen	0.00981514	No
GO:0035162	embryonic hemopoiesis	0.00982181	No
MP:0000435	shortened head	0.00987218	No
GO:0022602	ovulation cycle process	0.00988013	No
GO:0035412	regulation of catenin import into nucleus	0.0098848	No
MP:0000343	altered response to myocardial infarction	0.00988963	No
MP:0002874	decreased hemoglobin content	0.00991235	No
MP:0002086	abnormal extraembryonic tissue morphology	0.00993043	No
MP:0011098	complete embryonic lethality during organogenesis	0.00997235	No
MP:0002666	increased circulating aldosterone level	0.00999815	No
ENSG00000176974	SHMT1 subnetwork	0.010073	No
ENSG00000138798	EGF subnetwork	0.0100795	No
GO:0008013	beta-catenin binding	0.0101907	No
GO:0030282	bone mineralization	0.0101999	No
ENSG00000134333	LDHA subnetwork	0.0102203	No
ENSG00000068323	TFE3 subnetwork	0.0102502	No
ENSG00000167657	DAPK3 subnetwork	0.0102596	No
MP:0005178	increased circulating cholesterol level	0.0102658	No
ENSG00000175387	SMAD2 subnetwork	0.0102669	No
MP:0003232	abnormal forebrain development	0.0103414	No
GO:0031670	cellular response to nutrient	0.0103495	No
MP:0004969	pale kidney	0.0104721	No
MP:0008033	impaired lipolysis	0.0105516	No
GO:0014910	regulation of smooth muscle cell migration	0.0106417	No
GO:0035411	catenin import into nucleus	0.0106625	No
GO:0032387	negative regulation of intracellular transport	0.0106929	No
ENSG00000178188	SH2B1 subnetwork	0.0106991	No
ENSG00000146587	RBAK subnetwork	0.0107175	No
MP:0005281	increased fatty acid level	0.0107321	No
ENSG00000156273	BACH1 subnetwork	0.0107588	No
ENSG00000130699	TAF4 subnetwork	0.0107847	No
ENSG00000150347	ARID5B subnetwork	0.0108055	No
ENSG00000112062	MAPK14 subnetwork	0.0110083	No
GO:0006775	fat-soluble vitamin metabolic process	0.0110314	No
GO:0042326	negative regulation of phosphorylation	0.0110388	No
ENSG00000167244	IGF2 subnetwork	0.0110475	No
GO:0009991	response to extracellular stimulus	0.0111027	No
GO:0060065	uterus development	0.0111087	No
MP:0003026	decreased vasoconstriction	0.0111406	No
REACTOME_PI:3K_CASCADE	REACTOME_PI:3K_CASCADE	0.0111647	No
GO:0000302	response to reactive oxygen species	0.0111889	No
ENSG00000158691	ZSCAN12 subnetwork	0.0112045	No
ENSG00000111186	WNT5B subnetwork	0.0112356	No
KEGG_PANTOTHENATE_AND_COA_BIOSYNTHESIS	KEGG_PANTOTHENATE_AND_COA_BIOSYNTHESIS	0.0112846	No
GO:0003401	axis elongation	0.0113239	No
GO:0044283	small molecule biosynthetic process	0.0113674	No
GO:0071496	cellular response to external stimulus	0.0113928	No
GO:0042493	response to drug	0.0115379	No
ENSG00000204898	ENSG00000204898 subnetwork	0.0115574	No
ENSG00000079385	CEACAM1 subnetwork	0.0115574	No
ENSG00000117450	PRDX1 subnetwork	0.0115649	No
GO:0035257	nuclear hormone receptor binding	0.0115794	No
MP:0005666	abnormal adipose tissue physiology	0.0116036	No
ENSG00000100888	CHD8 subnetwork	0.0116112	No
MP:0005630	increased lung weight	0.0116275	No
MP:0002745	abnormal atrioventricular valve morphology	0.0116969	No
GO:0032386	regulation of intracellular transport	0.011712	No
ENSG00000115484	CCT4 subnetwork	0.0117135	No
MP:0002702	decreased circulating free fatty acid level	0.0117174	No
GO:0042809	vitamin D receptor binding	0.0117345	No
ENSG00000185736	ADARB2 subnetwork	0.0117805	No
ENSG00000174483	BBS1 subnetwork	0.0118254	No
GO:0048029	monosaccharide binding	0.0119284	No
ENSG00000141456	ENSG00000141456 subnetwork	0.011982	No
ENSG00000134184	GSTM1 subnetwork	0.0121237	No
ENSG00000057657	PRDM1 subnetwork	0.0121543	No
GO:0016830	carbon-carbon lyase activity	0.0121548	No
KEGG_FRUCTOSE_AND_MANNOSE_METABOLISM	KEGG_FRUCTOSE_AND_MANNOSE_METABOLISM	0.0121636	No
GO:0030055	cell-substrate junction	0.0122346	No
MP:0000208	decreased hematocrit	0.0122688	No
GO:0005159	insulin-like growth factor receptor binding	0.0122909	No
GO:0002832	negative regulation of response to biotic stimulus	0.0123002	No
GO:0045137	development of primary sexual characteristics	0.012343	No
GO:0019363	pyridine nucleotide biosynthetic process	0.0123791	No
GO:0072525	pyridine-containing compound biosynthetic process	0.0123791	No
ENSG00000147853	AK3 subnetwork	0.0125601	No
ENSG00000148175	STOM subnetwork	0.0125752	No
KEGG_CYSTEINE_AND_METHIONINE_METABOLISM	KEGG_CYSTEINE_AND_METHIONINE_METABOLISM	0.0125763	No
GO:0044106	cellular amine metabolic process	0.0126768	No
GO:0001890	placenta development	0.012735	No
ENSG00000100985	MMP9 subnetwork	0.012799	No
GO:0031214	biomineral tissue development	0.0128148	No
ENSG00000151577	DRD3 subnetwork	0.0128495	No
ENSG00000135932	CAB39 subnetwork	0.0128524	No
KEGG_PENTOSE_AND_GLUCURONATE_INTERCONVERSIONS	KEGG_PENTOSE_AND_GLUCURONATE_INTERCONVERSIONS	0.0128594	No
ENSG00000145348	TBCK subnetwork	0.0129187	No
ENSG00000114251	WNT5A subnetwork	0.0129912	No
GO:0044275	cellular carbohydrate catabolic process	0.0129993	No
ENSG00000169957	ZNF768 subnetwork	0.0130246	No
ENSG00000124356	STAMBP subnetwork	0.013119	No
MP:0000611	jaundice	0.0131212	No
GO:0015103	inorganic anion transmembrane transporter activity	0.0132289	No
GO:0016861	intramolecular oxidoreductase activity, interconverting aldoses and ketoses	0.0132873	No
ENSG00000206383	HSPA1L subnetwork	0.0133772	No
ENSG00000206274	ENSG00000206274 subnetwork	0.0133772	No
GO:0032869	cellular response to insulin stimulus	0.0134187	No
MP:0002135	abnormal kidney morphology	0.0134638	No
GO:0019842	vitamin binding	0.0134644	No
MP:0009171	enlarged pancreatic islets	0.0134917	No
KEGG_STARCH_AND_SUCROSE_METABOLISM	KEGG_STARCH_AND_SUCROSE_METABOLISM	0.0136413	No
ENSG00000196776	CD47 subnetwork	0.0137788	No
ENSG00000034677	RNF19A subnetwork	0.0137788	No
REACTOME_FGFR_LIGAND_BINDING_AND_ACTIVATION	REACTOME_FGFR_LIGAND_BINDING_AND_ACTIVATION	0.0138368	No
ENSG00000007264	MATK subnetwork	0.0138775	No
ENSG00000123106	CCDC91 subnetwork	0.0138916	No
MP:0000063	decreased bone mineral density	0.013963	No
ENSG00000204394	VARS subnetwork	0.0139657	No
ENSG00000096171	VARS subnetwork	0.0139657	No
ENSG00000160094	ZNF362 subnetwork	0.0141286	No
MP:0002447	abnormal erythrocyte morphology	0.0141378	No
GO:0048662	negative regulation of smooth muscle cell proliferation	0.0141602	No
GO:0034637	cellular carbohydrate biosynthetic process	0.014192	No
MP:0005439	decreased glycogen level	0.0142191	No
ENSG00000206407	ENSG00000206407 subnetwork	0.0142954	No
ENSG00000204569	PPP1R10 subnetwork	0.0142954	No
ENSG00000206489	PPP1R10 subnetwork	0.0142954	No
ENSG00000113712	CSNK1A1 subnetwork	0.0144036	No
MP:0008277	abnormal sternum ossification	0.0144075	No
MP:0004955	increased thymus weight	0.014582	No
GO:0006111	regulation of gluconeogenesis	0.0146505	No
MP:0002968	increased circulating alkaline phosphatase level	0.0146545	No
GO:0030522	intracellular receptor mediated signaling pathway	0.014708	No
ENSG00000042753	AP2S1 subnetwork	0.0147278	No
MP:0005582	increased renin activity	0.0147521	No
GO:0030332	cyclin binding	0.0147693	No
MP:0003050	abnormal sacral vertebrae morphology	0.015066	No
ENSG00000062725	APPBP2 subnetwork	0.0152209	No
GO:0046660	female sex differentiation	0.015348	No
ENSG00000116809	ZBTB17 subnetwork	0.0154191	No
MP:0009642	abnormal blood homeostasis	0.0154505	No
ENSG00000070010	UFD1L subnetwork	0.0154534	No
ENSG00000129965	INS-IGF2 subnetwork	0.0155235	No
ENSG00000162409	PRKAA2 subnetwork	0.0156211	No
ENSG00000131100	ATP6V1E1 subnetwork	0.0156672	No
MP:0009674	decreased birth weight	0.0159818	No
GO:0015149	hexose transmembrane transporter activity	0.0159979	No
GO:0008028	monocarboxylic acid transmembrane transporter activity	0.0160267	No
MP:0005318	decreased triglyceride level	0.0160493	No
MP:0001004	abnormal retinal photoreceptor morphology	0.0161911	No
MP:0001759	increased urine glucose level	0.0162286	No
MP:0001870	salivary gland inflammation	0.0162971	No
ENSG00000103994	ZFP106 subnetwork	0.0163644	No
MP:0008808	decreased spleen iron level	0.0163651	No
MP:0000383	abnormal hair follicle orientation	0.0163855	No
GO:0048545	response to steroid hormone stimulus	0.0163914	No
GO:0060053	neurofilament cytoskeleton	0.0163983	No
MP:0010378	increased respiratory quotient	0.0165907	No
ENSG00000157077	ZFYVE9 subnetwork	0.0166136	No
REACTOME_TRANSPORT_OF_GLUCOSE_AND_OTHER_SUGARS_BILE_SALTS_AND_ORGANIC_ACIDS_METAL_IONS_AND_AMINE_COMPOUNDS	REACTOME_TRANSPORT_OF_GLUCOSE_AND_OTHER_SUGARS_BILE_SALTS_AND_ORGANIC_ACIDS_METAL_IONS_AND_AMINE_COMPOUNDS	0.0166435	No
GO:0030165	PDZ domain binding	0.0166697	No
GO:0042542	response to hydrogen peroxide	0.0167074	No
GO:0060602	branch elongation of an epithelium	0.0167315	No
GO:0051018	protein kinase A binding	0.0167845	No
GO:0043648	dicarboxylic acid metabolic process	0.0168033	No
GO:0003203	endocardial cushion morphogenesis	0.0168036	No
ENSG00000197045	GMFB subnetwork	0.0168199	No
ENSG00000112739	PRPF4B subnetwork	0.0169567	No
MP:0002136	abnormal kidney physiology	0.0169673	No
MP:0002127	abnormal cardiovascular system morphology	0.0169758	No
ENSG00000178913	TAF7 subnetwork	0.0170326	No
ENSG00000157933	SKI subnetwork	0.0171644	No
ENSG00000178409	BEND3 subnetwork	0.0172358	No
MP:0002628	hepatic steatosis	0.0175558	No
ENSG00000145423	SFRP2 subnetwork	0.0175566	No
MP:0001719	absent vitelline blood vessels	0.0176595	No
GO:0051186	cofactor metabolic process	0.0176955	No
ENSG00000109846	CRYAB subnetwork	0.0177961	No
MP:0004151	decreased circulating iron level	0.0178452	No
ENSG00000187098	MITF subnetwork	0.0179518	No
GO:0015718	monocarboxylic acid transport	0.0179623	No
ENSG00000213625	LEPROT subnetwork	0.0179663	No
MP:0004056	abnormal myocardium compact layer morphology	0.017969	No
ENSG00000013364	MVP subnetwork	0.0179784	No
ENSG00000049759	NEDD4L subnetwork	0.0179813	No
MP:0004485	increased response of heart to induced stress	0.0179825	No
MP:0008807	increased liver iron level	0.0180331	No
MP:0003311	aminoaciduria	0.0180905	No
ENSG00000039560	RAI14 subnetwork	0.0181316	No
ENSG00000162337	LRP5 subnetwork	0.0181317	No
GO:0008629	induction of apoptosis by intracellular signals	0.0181694	No
GO:0000982	RNA polymerase II core promoter proximal region sequence-specific DNA binding transcription factor activity	0.0182352	No
ENSG00000132773	TOE1 subnetwork	0.0182629	No
ENSG00000073584	SMARCE1 subnetwork	0.018358	No
ENSG00000134025	ENSG00000134025 subnetwork	0.0185047	No
ENSG00000112357	PEX7 subnetwork	0.0185631	No
GO:0008543	fibroblast growth factor receptor signaling pathway	0.018585	No
GO:0021700	developmental maturation	0.0186614	No
ENSG00000122861	PLAU subnetwork	0.0187386	No
MP:0004809	increased hematopoietic stem cell number	0.0188321	No
MP:0004272	abnormal basement membrane morphology	0.0188924	No
GO:0045926	negative regulation of growth	0.0188967	No
ENSG00000102119	EMD subnetwork	0.0189762	No
ENSG00000185104	FAF1 subnetwork	0.0190069	No
ENSG00000196700	ZNF512B subnetwork	0.0190495	No
MP:0000511	abnormal intestinal mucosa morphology	0.019104	No
ENSG00000115596	WNT6 subnetwork	0.0191483	No
REACTOME_ORGANIC_CATIONANIONZWITTERION_TRANSPORT	REACTOME_ORGANIC_CATIONANIONZWITTERION_TRANSPORT	0.0191863	No
ENSG00000085274	MYNN subnetwork	0.0192058	No
MP:0008533	abnormal anterior visceral endoderm morphology	0.019213	No
MP:0003795	abnormal bone structure	0.019334	No
GO:0045821	positive regulation of glycolysis	0.0193766	No
KEGG_RENIN_ANGIOTENSIN_SYSTEM	KEGG_RENIN_ANGIOTENSIN_SYSTEM	0.0194014	No
MP:0000554	abnormal carpal bone morphology	0.0194314	No
GO:0016054	organic acid catabolic process	0.0194441	No
GO:0046395	carboxylic acid catabolic process	0.0194441	No
ENSG00000129315	CCNT1 subnetwork	0.0194484	No
ENSG00000076555	ACACB subnetwork	0.0194636	No
GO:0001558	regulation of cell growth	0.0196491	No
MP:0001544	abnormal cardiovascular system physiology	0.0196521	No
MP:0005311	abnormal circulating amino acid level	0.0196801	No
ENSG00000172340	SUCLG2 subnetwork	0.0197187	No
GO:0008180	signalosome	0.0197772	No
GO:0071375	cellular response to peptide hormone stimulus	0.0198075	No
MP:0004154	renal tubular necrosis	0.0198182	No
ENSG00000134245	WNT2B subnetwork	0.0198571	No
ENSG00000204361	FAM55B subnetwork	0.0198834	No
MP:0008261	arrest of male meiosis	0.0199443	No
GO:0043524	negative regulation of neuron apoptotic process	0.0200092	No
GO:0051918	negative regulation of fibrinolysis	0.0200206	No
GO:0008285	negative regulation of cell proliferation	0.0200285	No
GO:0030728	ovulation	0.0200438	No
REACTOME_METABOLISM_OF_VITAMINS_AND_COFACTORS	REACTOME_METABOLISM_OF_VITAMINS_AND_COFACTORS	0.0201459	No
REACTOME_METABOLISM_OF_WATER:SOLUBLE_VITAMINS_AND_COFACTORS	REACTOME_METABOLISM_OF_WATER:SOLUBLE_VITAMINS_AND_COFACTORS	0.0201459	No
GO:0015145	monosaccharide transmembrane transporter activity	0.0201787	No
GO:0010226	response to lithium ion	0.0202682	No
MP:0002843	decreased systemic arterial blood pressure	0.0203044	No
GO:0031667	response to nutrient levels	0.0203252	No
ENSG00000107130	NCS1 subnetwork	0.0203269	No
GO:0009968	negative regulation of signal transduction	0.0204529	No
GO:0071702	organic substance transport	0.0204789	No
REACTOME_SLC:MEDIATED_TRANSMEMBRANE_TRANSPORT	REACTOME_SLC:MEDIATED_TRANSMEMBRANE_TRANSPORT	0.0206593	No
MP:0000445	short snout	0.0206934	No
MP:0000131	abnormal long bone epiphysis morphology	0.0208186	No
ENSG00000180210	F2 subnetwork	0.0208488	No
GO:0005902	microvillus	0.0209568	No
MP:0009593	absent chorion	0.0210178	No
GO:0046365	monosaccharide catabolic process	0.0210406	No
MP:0002644	decreased circulating triglyceride level	0.021066	No
MP:0000471	abnormal stomach epithelium morphology	0.0210818	No
REACTOME_METABOLISM_OF_PORPHYRINS	REACTOME_METABOLISM_OF_PORPHYRINS	0.0213633	No
ENSG00000116750	UCHL5 subnetwork	0.0213679	No
GO:0005044	scavenger receptor activity	0.0215148	No
GO:0030521	androgen receptor signaling pathway	0.021603	No
MP:0005459	decreased percent body fat	0.0217039	No
MP:0002189	abnormal myocardial trabeculae morphology	0.0218038	No
GO:0019320	hexose catabolic process	0.0218767	No
ENSG00000118194	TNNT2 subnetwork	0.0219801	No
MP:0002988	decreased urine osmolality	0.0220162	No
MP:0003087	absent allantois	0.0220188	No
ENSG00000142864	SERBP1 subnetwork	0.0221107	No
ENSG00000206318	ENSG00000206318 subnetwork	0.0221921	No
ENSG00000206427	PRRC2A subnetwork	0.0221921	No
MP:0002621	delayed neural tube closure	0.0222304	No
ENSG00000215699	ENSG00000215699 subnetwork	0.0222499	No
MP:0005642	decreased mean corpuscular hemoglobin concentration	0.0222799	No
MP:0008531	increased chemical nociceptive threshold	0.0224213	No
MP:0002085	abnormal embryonic tissue morphology	0.0224715	No
MP:0009289	decreased epididymal fat pad weight	0.0226579	No
ENSG00000105698	USF2 subnetwork	0.0226591	No
GO:0010565	regulation of cellular ketone metabolic process	0.0228362	No
ENSG00000100292	HMOX1 subnetwork	0.022842	No
ENSG00000007171	NOS2 subnetwork	0.0230161	No
GO:0032787	monocarboxylic acid metabolic process	0.0230447	No
ENSG00000185621	LMLN subnetwork	0.0230461	No
ENSG00000179335	CLK3 subnetwork	0.023082	No
ENSG00000132698	RAB25 subnetwork	0.0231201	No
GO:0048738	cardiac muscle tissue development	0.0231822	No
GO:0038024	cargo receptor activity	0.0232352	No
GO:0022804	active transmembrane transporter activity	0.0232507	No
ENSG00000088926	F11 subnetwork	0.0232837	No
MP:0003915	increased left ventricle weight	0.023424	No
GO:0031235	intrinsic to internal side of plasma membrane	0.0234246	No
ENSG00000154764	WNT7A subnetwork	0.0234697	No
ENSG00000188130	MAPK12 subnetwork	0.0235015	No
GO:0003713	transcription coactivator activity	0.0235417	No
GO:0001933	negative regulation of protein phosphorylation	0.0235593	No
ENSG00000188064	WNT7B subnetwork	0.0235725	No
GO:0048771	tissue remodeling	0.0235935	No
MP:0001862	interstitial pneumonia	0.0236238	No
MP:0005325	abnormal renal glomerulus morphology	0.0236283	No
MP:0004180	failure of initiation of embryo turning	0.0238447	No
MP:0003878	abnormal ear physiology	0.0238478	No
REACTOME_NEGATIVE_REGULATION_OF_FGFR_SIGNALING	REACTOME_NEGATIVE_REGULATION_OF_FGFR_SIGNALING	0.0240384	No
GO:0001655	urogenital system development	0.0241174	No
ENSG00000182979	MTA1 subnetwork	0.024124	No
ENSG00000163283	ALPP subnetwork	0.024132	No
MP:0003453	abnormal keratinocyte physiology	0.0241336	No
ENSG00000012211	PRICKLE3 subnetwork	0.0241422	No
GO:0006000	fructose metabolic process	0.0243273	No
REACTOME_GLYCOLYSIS	REACTOME_GLYCOLYSIS	0.0243529	No
GO:0033280	response to vitamin D	0.0244519	No
ENSG00000103653	CSK subnetwork	0.0244863	No
GO:0006865	amino acid transport	0.0245166	No
GO:0006575	cellular modified amino acid metabolic process	0.024548	No
GO:0019200	carbohydrate kinase activity	0.0245589	No
GO:0002064	epithelial cell development	0.0245733	No
GO:0070161	anchoring junction	0.0246051	No
ENSG00000136231	IGF2BP3 subnetwork	0.0246073	No
ENSG00000182199	SHMT2 subnetwork	0.0249245	No
GO:0042359	vitamin D metabolic process	0.0251169	No
ENSG00000110880	CORO1C subnetwork	0.0251656	No
GO:0034440	lipid oxidation	0.0252602	No
MP:0001559	hyperglycemia	0.025263	No
GO:0042440	pigment metabolic process	0.0252725	No
MP:0008466	enlarged mesenteric lymph nodes	0.0253288	No
ENSG00000132153	DHX30 subnetwork	0.0253313	No
MP:0000689	abnormal spleen morphology	0.0254852	No
MP:0001718	abnormal visceral yolk sac morphology	0.0254867	No
REACTOME_STEROID_HORMONES	REACTOME_STEROID_HORMONES	0.025488	No
ENSG00000171148	TADA3 subnetwork	0.0255437	No
ENSG00000085662	AKR1B1 subnetwork	0.0255779	No
GO:2000756	regulation of peptidyl-lysine acetylation	0.0256183	No
ENSG00000137831	UACA subnetwork	0.0257658	No
ENSG00000137807	KIF23 subnetwork	0.0257751	No
MP:0002865	increased growth rate	0.0257811	No
MP:0000279	ventricular hypoplasia	0.0259242	No
ENSG00000126934	MAP2K2 subnetwork	0.0259502	No
ENSG00000149930	TAOK2 subnetwork	0.0259619	No
ENSG00000171564	FGB subnetwork	0.0261446	No
MP:0001915	intracranial hemorrhage	0.0261722	No
ENSG00000140939	NOL3 subnetwork	0.026337	No
ENSG00000198692	EIF1AY subnetwork	0.0263536	No
ENSG00000139835	GRTP1 subnetwork	0.0264241	No
ENSG00000145692	BHMT subnetwork	0.0264425	No
REACTOME_PI3K_CASCADE	REACTOME_PI3K_CASCADE	0.0264454	No
MP:0001625	cardiac hypertrophy	0.0265726	No
ENSG00000023171	GRAMD1B subnetwork	0.0266258	No
MP:0000599	enlarged liver	0.0267931	No
MP:0009115	abnormal fat cell morphology	0.0268959	No
REACTOME_GRB2SOS_PROVIDES_LINKAGE_TO_MAPK_SIGNALING_FOR_INTERGRINS	REACTOME_GRB2SOS_PROVIDES_LINKAGE_TO_MAPK_SIGNALING_FOR_INTERGRINS	0.0269055	No
ENSG00000115718	PROC subnetwork	0.0269059	No
GO:0071383	cellular response to steroid hormone stimulus	0.0269952	No
ENSG00000100294	MCAT subnetwork	0.0270289	No
ENSG00000061492	WNT8A subnetwork	0.0270882	No
ENSG00000135925	WNT10A subnetwork	0.0270882	No
ENSG00000158955	WNT9B subnetwork	0.0270882	No
ENSG00000085741	WNT11 subnetwork	0.0270882	No
ENSG00000143816	WNT9A subnetwork	0.0270882	No
ENSG00000075290	WNT8B subnetwork	0.0270882	No
ENSG00000169884	WNT10B subnetwork	0.0270882	No
ENSG00000105989	WNT2 subnetwork	0.0270882	No
REACTOME_SULFUR_AMINO_ACID_METABOLISM	REACTOME_SULFUR_AMINO_ACID_METABOLISM	0.0270979	No
ENSG00000100815	TRIP11 subnetwork	0.0271665	No
ENSG00000143171	RXRG subnetwork	0.0271817	No
MP:0000601	small liver	0.0272546	No
ENSG00000161326	DUSP14 subnetwork	0.0273016	No
GO:0061135	endopeptidase regulator activity	0.0273082	No
ENSG00000188612	SUMO2 subnetwork	0.0273157	No
GO:0060443	mammary gland morphogenesis	0.0273285	No
ENSG00000173207	CKS1B subnetwork	0.0273874	No
GO:0033549	MAP kinase phosphatase activity	0.0274431	No
ENSG00000120509	PDZD11 subnetwork	0.0275493	No
MP:0001762	polyuria	0.0275562	No
GO:0072329	monocarboxylic acid catabolic process	0.0275642	No
ENSG00000151292	CSNK1G3 subnetwork	0.0275905	No
MP:0009763	increased sensitivity to induced morbidity/mortality	0.0276314	No
GO:0051180	vitamin transport	0.0277833	No
MP:0005637	abnormal iron homeostasis	0.0277926	No
MP:0002408	abnormal double-positive T cell morphology	0.0278542	No
GO:0061134	peptidase regulator activity	0.0278555	No
GO:0034383	low-density lipoprotein particle clearance	0.0279061	No
REACTOME_SIGNALING_BY_INSULIN_RECEPTOR	REACTOME_SIGNALING_BY_INSULIN_RECEPTOR	0.027933	No
MP:0004756	abnormal proximal convoluted tubule morphology	0.0279374	No
ENSG00000166716	ZNF592 subnetwork	0.0279495	No
ENSG00000206172	HBA1 subnetwork	0.0279519	No
ENSG00000188536	HBA2 subnetwork	0.0279519	No
GO:0000981	sequence-specific DNA binding RNA polymerase II transcription factor activity	0.0279609	No
ENSG00000173914	RBM4B subnetwork	0.0280006	No
ENSG00000034971	MYOC subnetwork	0.0281947	No
ENSG00000134215	VAV3 subnetwork	0.0282353	No
GO:0005355	glucose transmembrane transporter activity	0.0282419	No
ENSG00000108590	MED31 subnetwork	0.0283196	No
MP:0003503	decreased activity of thyroid	0.0284367	No
ENSG00000161939	C17orf49 subnetwork	0.0285329	No
KEGG_PROXIMAL_TUBULE_BICARBONATE_RECLAMATION	KEGG_PROXIMAL_TUBULE_BICARBONATE_RECLAMATION	0.0285756	No
ENSG00000151498	ACAD8 subnetwork	0.0285848	No
KEGG_ARGININE_AND_PROLINE_METABOLISM	KEGG_ARGININE_AND_PROLINE_METABOLISM	0.0285906	No
ENSG00000028839	TBPL1 subnetwork	0.0286541	No
ENSG00000108001	EBF3 subnetwork	0.0286672	No
MP:0000240	extramedullary hematopoiesis	0.0287148	No
ENSG00000084676	NCOA1 subnetwork	0.0288075	No
GO:0009062	fatty acid catabolic process	0.0288291	No
GO:0046164	alcohol catabolic process	0.0289048	No
MP:0001695	abnormal gastrulation	0.0289204	No
ENSG00000116030	SUMO1 subnetwork	0.0289388	No
MP:0005627	increased circulating potassium level	0.0291265	No
ENSG00000007237	GAS7 subnetwork	0.0291965	No
ENSG00000166582	CENPV subnetwork	0.0292536	No
REACTOME_CELL_DEATH_SIGNALLING_VIA_NRAGE_NRIF_AND_NADE	REACTOME_CELL_DEATH_SIGNALLING_VIA_NRAGE_NRIF_AND_NADE	0.0292953	No
GO:0019838	growth factor binding	0.0293623	No
ENSG00000109819	PPARGC1A subnetwork	0.0294019	No
GO:0032868	response to insulin stimulus	0.0294803	No
KEGG_PORPHYRIN_AND_CHLOROPHYLL_METABOLISM	KEGG_PORPHYRIN_AND_CHLOROPHYLL_METABOLISM	0.0295403	No
ENSG00000074800	ENO1 subnetwork	0.0295611	No
ENSG00000183020	AP2A2 subnetwork	0.0296135	No
ENSG00000118972	FGF23 subnetwork	0.029648	No
KEGG_HISTIDINE_METABOLISM	KEGG_HISTIDINE_METABOLISM	0.0298022	No
MP:0010067	increased red blood cell distribution width	0.0299321	No
ENSG00000215120	ENSG00000215120 subnetwork	0.0299466	No
ENSG00000001497	LAS1L subnetwork	0.0299583	No
GO:0055072	iron ion homeostasis	0.0301892	No
MP:0002499	chronic inflammation	0.0303113	No
MP:0002642	anisocytosis	0.03034	No
GO:0015114	phosphate ion transmembrane transporter activity	0.0304642	No
MP:0005097	polychromatophilia	0.0305554	No
REACTOME_NRAGE_SIGNALS_DEATH_THROUGH_JNK	REACTOME_NRAGE_SIGNALS_DEATH_THROUGH_JNK	0.0306175	No
MP:0000492	abnormal rectum morphology	0.0306295	No
MP:0008554	decreased circulating tumor necrosis factor level	0.030684	No
MP:0003031	acidosis	0.0307577	No
MP:0003985	renal fibrosis	0.0307652	No
GO:0007223	Wnt receptor signaling pathway, calcium modulating pathway	0.0308715	No
ENSG00000120533	ENY2 subnetwork	0.0308719	No
ENSG00000108854	SMURF2 subnetwork	0.030914	No
ENSG00000129691	ASH2L subnetwork	0.0309571	No
MP:0004748	increased susceptibility to age-related hearing loss	0.0310136	No
GO:0004857	enzyme inhibitor activity	0.0310622	No
MP:0005269	abnormal occipital bone morphology	0.0310834	No
ENSG00000162909	CAPN2 subnetwork	0.0311103	No
GO:0071295	cellular response to vitamin	0.0311383	No
ENSG00000111275	ALDH2 subnetwork	0.0311464	No
GO:0031490	chromatin DNA binding	0.0311529	No
GO:0031648	protein destabilization	0.0312391	No
MP:0005026	decreased susceptibility to parasitic infection	0.031241	No
ENSG00000123836	PFKFB2 subnetwork	0.0313814	No
GO:0030500	regulation of bone mineralization	0.0315811	No
GO:0060561	apoptotic process involved in morphogenesis	0.0316265	No
GO:0001649	osteoblast differentiation	0.0316968	No
ENSG00000111087	GLI1 subnetwork	0.0317642	No
MP:0004984	increased osteoclast cell number	0.0318474	No
GO:0008272	sulfate transport	0.031871	No
REACTOME_COMMON_PATHWAY	REACTOME_COMMON_PATHWAY	0.031951	No
MP:0000609	abnormal liver physiology	0.0320021	No
ENSG00000135930	EIF4E2 subnetwork	0.0320496	No
GO:0008186	RNA-dependent ATPase activity	0.0320533	No
MP:0004772	abnormal bile secretion	0.032077	No
GO:0004866	endopeptidase inhibitor activity	0.032105	No
GO:0033189	response to vitamin A	0.032123	No
ENSG00000204469	PRRC2A subnetwork	0.0322729	No
ENSG00000171992	SYNPO subnetwork	0.0323964	No
GO:0003995	acyl-CoA dehydrogenase activity	0.0324335	No
GO:0010494	cytoplasmic stress granule	0.0325336	No
MP:0008271	abnormal bone ossification	0.0325492	No
ENSG00000184863	RBM33 subnetwork	0.0325779	No
MP:0002128	abnormal blood circulation	0.0325946	No
ENSG00000145192	AHSG subnetwork	0.032716	No
MP:0004564	enlarged myocardial fiber	0.0329293	No
REACTOME_PYRIMIDINE_CATABOLISM	REACTOME_PYRIMIDINE_CATABOLISM	0.0329486	No
ENSG00000115290	GRB14 subnetwork	0.0329916	No
ENSG00000143373	ZNF687 subnetwork	0.0330183	No
ENSG00000196498	NCOR2 subnetwork	0.033089	No
MP:0003545	increased alcohol consumption	0.0333851	No
MP:0000285	abnormal heart valve morphology	0.0334015	No
ENSG00000115145	STAM2 subnetwork	0.0334592	No
REACTOME_GRB2_EVENTS_IN_ERBB2_SIGNALING	REACTOME_GRB2_EVENTS_IN_ERBB2_SIGNALING	0.0334608	No
MP:0006107	abnormal fetal atrioventricular canal morphology	0.0334938	No
GO:0048037	cofactor binding	0.0335101	No
GO:0043499	eukaryotic cell surface binding	0.0335148	No
GO:0043498	cell surface binding	0.0335289	No
MP:0003809	abnormal hair shaft morphology	0.0335436	No
ENSG00000114982	KANSL3 subnetwork	0.033737	No
GO:0061383	trabecula morphogenesis	0.0337712	No
MP:0005558	decreased creatinine clearance	0.0337848	No
ENSG00000070193	FGF10 subnetwork	0.033908	No
ENSG00000186350	RXRA subnetwork	0.0340003	No
KEGG_HEDGEHOG_SIGNALING_PATHWAY	KEGG_HEDGEHOG_SIGNALING_PATHWAY	0.0341119	No
MP:0001260	increased body weight	0.0341586	No
MP:0004893	decreased adiponectin level	0.0341657	No
MP:0004986	abnormal osteoblast morphology	0.0341919	No
ENSG00000106483	SFRP4 subnetwork	0.0342193	No
ENSG00000104332	SFRP1 subnetwork	0.0342193	No
ENSG00000120057	SFRP5 subnetwork	0.0342193	No
GO:0016790	thiolester hydrolase activity	0.0342692	No
ENSG00000141027	NCOR1 subnetwork	0.0343355	No
GO:0022612	gland morphogenesis	0.0343486	No
ENSG00000118785	SPP1 subnetwork	0.0344575	No
ENSG00000006747	SCIN subnetwork	0.0344726	No
ENSG00000150768	DLAT subnetwork	0.0345935	No
ENSG00000002745	WNT16 subnetwork	0.0348339	No
ENSG00000087191	PSMC5 subnetwork	0.0349214	No
ENSG00000137561	TTPA subnetwork	0.0350024	No
MP:0004617	sacral vertebral transformation	0.0354407	No
GO:0090305	nucleic acid phosphodiester bond hydrolysis	0.0354619	No
GO:0015291	secondary active transmembrane transporter activity	0.0355172	No
MP:0005031	abnormal trophoblast layer morphology	0.0355635	No
MP:0001264	increased body size	0.0355792	No
ENSG00000161204	ABCF3 subnetwork	0.0355852	No
MP:0005317	increased triglyceride level	0.0356004	No
MP:0001861	lung inflammation	0.0356488	No
ENSG00000143627	PKLR subnetwork	0.0356516	No
ENSG00000141384	TAF4B subnetwork	0.0357109	No
GO:0030518	intracellular steroid hormone receptor signaling pathway	0.0357784	No
MP:0010375	increased kidney iron level	0.0357949	No
GO:0033178	proton-transporting two-sector ATPase complex, catalytic domain	0.0358097	No
ENSG00000145321	GC subnetwork	0.0360124	No
ENSG00000121858	TNFSF10 subnetwork	0.0360659	No
ENSG00000103942	HOMER2 subnetwork	0.0360954	No
ENSG00000150907	FOXO1 subnetwork	0.036107	No
GO:0050662	coenzyme binding	0.0362313	No
REACTOME_FGFR3_LIGAND_BINDING_AND_ACTIVATION	REACTOME_FGFR3_LIGAND_BINDING_AND_ACTIVATION	0.036265	No
REACTOME_FGFR3C_LIGAND_BINDING_AND_ACTIVATION	REACTOME_FGFR3C_LIGAND_BINDING_AND_ACTIVATION	0.036265	No
MP:0001426	polydipsia	0.0362944	No
MP:0001914	hemorrhage	0.0363365	No
ENSG00000124507	PACSIN1 subnetwork	0.0364224	No
GO:0006739	NADP metabolic process	0.0364683	No
ENSG00000106028	SSBP1 subnetwork	0.0365129	No
ENSG00000164056	SPRY1 subnetwork	0.0366417	No
GO:0045923	positive regulation of fatty acid metabolic process	0.0368351	No
ENSG00000136717	BIN1 subnetwork	0.0369457	No
GO:0030414	peptidase inhibitor activity	0.0370032	No
GO:0016052	carbohydrate catabolic process	0.0370602	No
MP:0004499	increased incidence of chemically-induced tumors	0.0371673	No
GO:0042770	signal transduction in response to DNA damage	0.0373247	No
MP:0009862	abnormal aorta elastic tissue morphology	0.0375146	No
ENSG00000126767	ELK1 subnetwork	0.0375951	No
GO:0048469	cell maturation	0.0375989	No
ENSG00000100227	POLDIP3 subnetwork	0.0376703	No
MP:0000069	kyphoscoliosis	0.0377244	No
ENSG00000120071	KIAA1267 subnetwork	0.0377303	No
GO:0006817	phosphate ion transport	0.0377369	No
ENSG00000015171	ZMYND11 subnetwork	0.0379171	No
ENSG00000171557	FGG subnetwork	0.038033	No
ENSG00000078403	MLLT10 subnetwork	0.0381177	No
GO:0006110	regulation of glycolysis	0.0381217	No
GO:0006475	internal protein amino acid acetylation	0.0381271	No
MP:0001726	abnormal allantois morphology	0.0381411	No
GO:0005520	insulin-like growth factor binding	0.0386572	No
ENSG00000108528	SLC25A11 subnetwork	0.0386681	No
GO:0070482	response to oxygen levels	0.0387237	No
REACTOME_TRANSPORT_OF_VITAMINS_NUCLEOSIDES_AND_RELATED_MOLECULES	REACTOME_TRANSPORT_OF_VITAMINS_NUCLEOSIDES_AND_RELATED_MOLECULES	0.0387853	No
ENSG00000161618	ALDH16A1 subnetwork	0.0388434	No
GO:0050821	protein stabilization	0.0389305	No
GO:0005884	actin filament	0.0389477	No
GO:0035770	ribonucleoprotein granule	0.0389747	No
MP:0000295	trabecula carnea hypoplasia	0.0390205	No
ENSG00000026508	CD44 subnetwork	0.0390446	No
MP:0003620	oliguria	0.0390548	No
ENSG00000182533	CAV3 subnetwork	0.0391903	No
GO:0006732	coenzyme metabolic process	0.0393512	No
ENSG00000021488	SLC7A9 subnetwork	0.0393717	No
MP:0005598	decreased ventricle muscle contractility	0.039485	No
ENSG00000182636	NDN subnetwork	0.03949	No
KEGG_BASAL_CELL_CARCINOMA	KEGG_BASAL_CELL_CARCINOMA	0.0395209	No
GO:0019400	alditol metabolic process	0.0395253	No
ENSG00000141522	ARHGDIA subnetwork	0.0395899	No
GO:0017017	MAP kinase tyrosine/serine/threonine phosphatase activity	0.0397284	No
MP:0009293	decreased inguinal fat pad weight	0.039748	No
ENSG00000102144	PGK1 subnetwork	0.0397657	No
ENSG00000125398	SOX9 subnetwork	0.039835	No
GO:0034614	cellular response to reactive oxygen species	0.0399805	No
MP:0008388	hypochromic microcytic anemia	0.0400369	No
GO:0004033	aldo-keto reductase (NADP) activity	0.0401453	No
GO:0060056	mammary gland involution	0.0402496	No
REACTOME_IRS:RELATED_EVENTS	REACTOME_IRS:RELATED_EVENTS	0.0404107	No
REACTOME_IRS:MEDIATED_SIGNALLING	REACTOME_IRS:MEDIATED_SIGNALLING	0.0404107	No
ENSG00000173486	FKBP2 subnetwork	0.0404387	No
GO:0008630	DNA damage response, signal transduction resulting in induction of apoptosis	0.0404596	No
MP:0000830	abnormal diencephalon morphology	0.0404944	No
GO:0042813	Wnt-activated receptor activity	0.0405354	No
GO:0006071	glycerol metabolic process	0.0405545	No
GO:0017015	regulation of transforming growth factor beta receptor signaling pathway	0.0406208	No
ENSG00000169429	IL8 subnetwork	0.0406626	No
MP:0003068	enlarged kidney	0.0407287	No
GO:0016614	oxidoreductase activity, acting on CH-OH group of donors	0.0407845	No
GO:0034405	response to fluid shear stress	0.0408013	No
REACTOME_NUCLEAR_SIGNALING_BY_ERBB4	REACTOME_NUCLEAR_SIGNALING_BY_ERBB4	0.0408101	No
MP:0003703	abnormal vestibulocochlear ganglion morphology	0.0408674	No
MP:0002703	abnormal renal tubule morphology	0.0409526	No
ENSG00000131828	PDHA1 subnetwork	0.0410852	No
MP:0000034	abnormal vestibule morphology	0.0410947	No
ENSG00000037965	HOXC8 subnetwork	0.0411027	No
GO:0031091	platelet alpha granule	0.0411632	No
MP:0010403	atrial septal defect	0.0412922	No
GO:0005901	caveola	0.0413034	No
ENSG00000168490	PHYHIP subnetwork	0.0413167	No
GO:0004879	ligand-activated sequence-specific DNA binding RNA polymerase II transcription factor activity	0.0414125	No
MP:0008406	increased cellular sensitivity to hydrogen peroxide	0.0414694	No
GO:0015296	anion:cation symporter activity	0.0415362	No
ENSG00000111245	MYL2 subnetwork	0.0415482	No
MP:0001675	abnormal ectoderm development	0.0415636	No
ENSG00000078304	PPP2R5C subnetwork	0.0416256	No
GO:0035065	regulation of histone acetylation	0.0416796	No
GO:0003724	RNA helicase activity	0.0417378	No
GO:0000062	fatty-acyl-CoA binding	0.0420952	No
GO:0072001	renal system development	0.0421614	No
MP:0004860	dilated kidney collecting duct	0.0423277	No
ENSG00000106571	GLI3 subnetwork	0.0424578	No
GO:0010922	positive regulation of phosphatase activity	0.0424717	No
GO:0019395	fatty acid oxidation	0.0425561	No
GO:0016471	vacuolar proton-transporting V-type ATPase complex	0.0425968	No
ENSG00000111199	TRPV4 subnetwork	0.0426017	No
GO:0071363	cellular response to growth factor stimulus	0.0426053	No
REACTOME_RECYCLING_OF_BILE_ACIDS_AND_SALTS	REACTOME_RECYCLING_OF_BILE_ACIDS_AND_SALTS	0.042663	No
MP:0010025	decreased total body fat amount	0.0427259	No
MP:0001158	abnormal prostate gland morphology	0.0427262	No
MP:0009907	decreased tongue size	0.0428977	No
MP:0003235	abnormal alisphenoid bone morphology	0.0429235	No
MP:0002989	small kidney	0.0429386	No
ENSG00000108433	GOSR2 subnetwork	0.0430553	No
GO:0033180	proton-transporting V-type ATPase, V1 domain	0.0431251	No
GO:0035567	non-canonical Wnt receptor signaling pathway	0.0431458	No
GO:0031362	anchored to external side of plasma membrane	0.0431891	No
GO:0051917	regulation of fibrinolysis	0.0432442	No
ENSG00000162664	ZNF326 subnetwork	0.0432646	No
GO:0032292	peripheral nervous system axon ensheathment	0.0432962	No
GO:0022011	myelination in peripheral nervous system	0.0432962	No
GO:0035313	wound healing, spreading of epidermal cells	0.043441	No
MP:0008828	abnormal lymph node cell ratio	0.0435578	No
GO:0008286	insulin receptor signaling pathway	0.0435788	No
GO:0045737	positive regulation of cyclin-dependent protein kinase activity	0.0435983	No
ENSG00000158815	FGF17 subnetwork	0.0436327	No
ENSG00000156427	FGF18 subnetwork	0.0436327	No
ENSG00000070388	FGF22 subnetwork	0.0436327	No
ENSG00000111241	FGF6 subnetwork	0.0436327	No
ENSG00000162344	FGF19 subnetwork	0.0436327	No
ENSG00000107831	FGF8 subnetwork	0.0436327	No
GO:0051183	vitamin transporter activity	0.0436858	No
ENSG00000155868	MED7 subnetwork	0.0437909	No
GO:0015144	carbohydrate transmembrane transporter activity	0.0438283	No
GO:0016705	oxidoreductase activity, acting on paired donors, with incorporation or reduction of molecular oxygen	0.0439378	No
ENSG00000011465	DCN subnetwork	0.0440888	No
ENSG00000105379	ETFB subnetwork	0.0440997	No
GO:0045136	development of secondary sexual characteristics	0.044113	No
ENSG00000163558	PRKCI subnetwork	0.0441369	No
ENSG00000174123	TLR10 subnetwork	0.0441389	No
MP:0009885	abnormal palatal shelf elevation	0.0441793	No
GO:0031093	platelet alpha granule lumen	0.0441937	No
ENSG00000104725	ENSG00000104725 subnetwork	0.0444828	No
MP:0000434	megacephaly	0.0445123	No
MP:0009292	increased inguinal fat pad weight	0.0445187	No
GO:0016051	carbohydrate biosynthetic process	0.0445558	No
MP:0000414	alopecia	0.0445906	No
GO:0033293	monocarboxylic acid binding	0.0446995	No
ENSG00000130119	GNL3L subnetwork	0.0447377	No
GO:0033157	regulation of intracellular protein transport	0.0448346	No
ENSG00000136738	STAM subnetwork	0.0449045	No
ENSG00000124214	STAU1 subnetwork	0.0449233	No
GO:0035265	organ growth	0.0449349	No
ENSG00000197283	SYNGAP1 subnetwork	0.0449565	No
ENSG00000157106	SMG1 subnetwork	0.0450188	No
MP:0008481	increased spleen germinal center number	0.0450558	No
ENSG00000014641	MDH1 subnetwork	0.0450586	No
ENSG00000173153	ESRRA subnetwork	0.0452557	No
GO:0090177	establishment of planar polarity involved in neural tube closure	0.0452584	No
GO:0014037	Schwann cell differentiation	0.0452647	No
GO:0000987	core promoter proximal region sequence-specific DNA binding	0.0453571	No
GO:0042306	regulation of protein import into nucleus	0.0453836	No
GO:0046415	urate metabolic process	0.0454005	No
GO:0060324	face development	0.0454458	No
GO:0008585	female gonad development	0.0454761	No
ENSG00000105647	PIK3R2 subnetwork	0.0454897	No
GO:0042249	establishment of planar polarity of embryonic epithelium	0.045618	No
ENSG00000075388	FGF4 subnetwork	0.0456446	No
ENSG00000100083	GGA1 subnetwork	0.0457444	No
MP:0004016	decreased bone mass	0.0457652	No
GO:0030195	negative regulation of blood coagulation	0.0458084	No
MP:0000753	paralysis	0.0458136	No
GO:0090179	planar cell polarity pathway involved in neural tube closure	0.0460854	No
GO:0090178	regulation of establishment of planar polarity involved in neural tube closure	0.0460854	No
ENSG00000118689	FOXO3 subnetwork	0.046102	No
ENSG00000111424	VDR subnetwork	0.0462661	No
ENSG00000004939	SLC4A1 subnetwork	0.0462854	No
REACTOME_TRANSMEMBRANE_TRANSPORT_OF_SMALL_MOLECULES	REACTOME_TRANSMEMBRANE_TRANSPORT_OF_SMALL_MOLECULES	0.0463764	No
ENSG00000159352	PSMD4 subnetwork	0.0464045	No
GO:0001948	glycoprotein binding	0.046409	No
MP:0000172	abnormal bone marrow cell number	0.0464332	No
GO:0006767	water-soluble vitamin metabolic process	0.0464732	No
MP:0000036	absent semicircular canals	0.0464829	No
MP:0011228	abnormal vitamin D level	0.0466334	No
ENSG00000130706	ADRM1 subnetwork	0.0466959	No
ENSG00000099389	ENSG00000099389 subnetwork	0.0467418	No
GO:0048872	homeostasis of number of cells	0.0468152	No
GO:0004004	ATP-dependent RNA helicase activity	0.0470313	No
MP:0010107	abnormal renal reabsorbtion	0.0473496	No
ENSG00000057294	PKP2 subnetwork	0.0474282	No
ENSG00000143669	LYST subnetwork	0.0475785	No
MP:0003324	increased liver adenoma incidence	0.0475829	No
GO:0005667	transcription factor complex	0.0475923	No
ENSG00000103510	KAT8 subnetwork	0.047842	No
ENSG00000178950	GAK subnetwork	0.0479172	No
GO:0001701	in utero embryonic development	0.0480536	No
MP:0006325	impaired hearing	0.0480998	No
GO:0046545	development of primary female sexual characteristics	0.0481286	No
ENSG00000167306	MYO5B subnetwork	0.0483021	No
ENSG00000148848	ADAM12 subnetwork	0.048375	No
ENSG00000101665	SMAD7 subnetwork	0.0484241	No
GO:0016592	mediator complex	0.0484819	No
MP:0003567	abnormal fetal cardiomyocyte proliferation	0.0484832	No
MP:0005608	cardiac interstitial fibrosis	0.04857	No
MP:0004988	increased osteoblast cell number	0.0485707	No
GO:0045667	regulation of osteoblast differentiation	0.0486495	No
ENSG00000204434	ENSG00000204434 subnetwork	0.0487135	No
GO:0001917	photoreceptor inner segment	0.0489598	No
MP:0001065	abnormal trigeminal nerve morphology	0.0490292	No
ENSG00000122692	SMU1 subnetwork	0.0490568	No
ENSG00000008838	MED24 subnetwork	0.0491202	No
KEGG_AMYOTROPHIC_LATERAL_SCLEROSIS_ALS	KEGG_AMYOTROPHIC_LATERAL_SCLEROSIS_ALS	0.0491318	No
ENSG00000169057	MECP2 subnetwork	0.0491596	No
ENSG00000108256	NUFIP2 subnetwork	0.0491989	No
ENSG00000138592	USP8 subnetwork	0.049218	No
GO:0090317	negative regulation of intracellular protein transport	0.0494336	No
GO:0033013	tetrapyrrole metabolic process	0.0494496	No
GO:0006778	porphyrin-containing compound metabolic process	0.0494496	No
ENSG00000188488	SERPINA5 subnetwork	0.0494873	No
ENSG00000204842	ATXN2 subnetwork	0.0494941	No
GO:0031406	carboxylic acid binding	0.0495759	No
GO:0014044	Schwann cell development	0.0496068	No
MP:0001958	emphysema	0.049723	No
MP:0002123	abnormal hematopoiesis	0.0498194	No
GO:0014812	muscle cell migration	0.0499884	No
GO:0070193	synaptonemal complex organization	0.0501223	No
MP:0005553	increased circulating creatinine level	0.0501682	No
ENSG00000126001	CEP250 subnetwork	0.0504218	No
ENSG00000007866	TEAD3 subnetwork	0.0504722	No
ENSG00000177731	FLII subnetwork	0.0504817	No
ENSG00000068394	GPKOW subnetwork	0.0505799	No
ENSG00000186852	ENSG00000186852 subnetwork	0.0507216	No
MP:0005554	decreased circulating creatinine level	0.0507754	No
MP:0005578	teratozoospermia	0.0508346	No
MP:0000217	abnormal leukocyte cell number	0.0508519	No
MP:0005202	lethargy	0.0509388	No
MP:0001541	abnormal osteoclast physiology	0.0509927	No
MP:0004734	small thoracic cavity	0.0510056	No
GO:0071339	MLL1 complex	0.051019	No
GO:0008206	bile acid metabolic process	0.0510532	No
ENSG00000086758	HUWE1 subnetwork	0.0510869	No
ENSG00000087077	TRIP6 subnetwork	0.0510914	No
GO:0072506	trivalent inorganic anion homeostasis	0.0510921	No
GO:0055062	phosphate ion homeostasis	0.0510921	No
MP:0010264	increased hepatoma incidence	0.0511189	No
ENSG00000115274	INO80B subnetwork	0.0512099	No
MP:0005106	abnormal incus morphology	0.0513692	No
GO:0005542	folic acid binding	0.0515314	No
MP:0000880	decreased Purkinje cell number	0.0516371	No
GO:0035115	embryonic forelimb morphogenesis	0.0516573	No
ENSG00000106638	TBL2 subnetwork	0.0516666	No
MP:0003949	abnormal circulating lipid level	0.0517822	No
GO:0015851	nucleobase transport	0.0518222	No
MP:0005547	abnormal Muller cell morphology	0.0520143	No
MP:0002098	abnormal vibrissa morphology	0.0520332	No
ENSG00000136574	GATA4 subnetwork	0.0520628	No
ENSG00000167110	GOLGA2 subnetwork	0.0521276	No
MP:0006316	increased urine sodium level	0.052309	No
GO:0015293	symporter activity	0.0523887	No
ENSG00000103126	AXIN1 subnetwork	0.0524099	No
GO:0009584	detection of visible light	0.0525861	No
GO:0015172	acidic amino acid transmembrane transporter activity	0.0525953	No
GO:0051017	actin filament bundle assembly	0.0526394	No
ENSG00000155329	ZCCHC10 subnetwork	0.0527535	No
GO:0006879	cellular iron ion homeostasis	0.0528066	No
MP:0000715	decreased thymocyte number	0.0528471	No
MP:0002356	abnormal spleen red pulp morphology	0.0530293	No
GO:0004622	lysophospholipase activity	0.0530502	No
ENSG00000116191	RALGPS2 subnetwork	0.0531273	No
GO:0061039	ovum-producing ovary development	0.0532305	No
ENSG00000011405	PIK3C2A subnetwork	0.0533805	No
ENSG00000111652	COPS7A subnetwork	0.0533939	No
KEGG_PYRUVATE_METABOLISM	KEGG_PYRUVATE_METABOLISM	0.0534973	No
GO:0009055	electron carrier activity	0.0535454	No
ENSG00000166033	HTRA1 subnetwork	0.0537691	No
ENSG00000170004	CHD3 subnetwork	0.0538109	No
GO:0043471	regulation of cellular carbohydrate catabolic process	0.0539778	No
GO:0043470	regulation of carbohydrate catabolic process	0.0539778	No
GO:0044319	wound healing, spreading of cells	0.054037	No
GO:0042177	negative regulation of protein catabolic process	0.0540921	No
GO:0048729	tissue morphogenesis	0.0543038	No
GO:0044344	cellular response to fibroblast growth factor stimulus	0.0544315	No
GO:0071774	response to fibroblast growth factor stimulus	0.0544315	No
MP:0003858	enhanced coordination	0.0544382	No
MP:0002734	abnormal mechanical nociception	0.0546318	No
REACTOME_AMINO_ACID_TRANSPORT_ACROSS_THE_PLASMA_MEMBRANE	REACTOME_AMINO_ACID_TRANSPORT_ACROSS_THE_PLASMA_MEMBRANE	0.0547103	No
MP:0000964	small dorsal root ganglion	0.0547464	No
GO:0009063	cellular amino acid catabolic process	0.0548027	No
ENSG00000197530	MIB2 subnetwork	0.054813	No
MP:0003606	kidney failure	0.0548835	No
MP:0002359	abnormal spleen germinal center morphology	0.0549958	No
GO:0009746	response to hexose stimulus	0.0550146	No
GO:0031669	cellular response to nutrient levels	0.0550333	No
GO:0009310	amine catabolic process	0.0550632	No
ENSG00000087074	PPP1R15A subnetwork	0.055071	No
ENSG00000109072	SEBOX subnetwork	0.0552662	No
MP:0002941	increased circulating alanine transaminase level	0.0552999	No
ENSG00000179950	PUF60 subnetwork	0.0553931	No
MP:0001093	small trigeminal ganglion	0.0554137	No
MP:0004042	decreased susceptibility to kidney reperfusion injury	0.0554539	No
MP:0005344	increased circulating bilirubin level	0.0554599	No
MP:0004398	cochlear inner hair cell degeneration	0.0555978	No
MP:0010454	abnormal truncus arteriosus septation	0.0556306	No
GO:0071466	cellular response to xenobiotic stimulus	0.0557696	No
GO:0009410	response to xenobiotic stimulus	0.0557696	No
ENSG00000198000	NOL8 subnetwork	0.055823	No
ENSG00000059378	PARP12 subnetwork	0.0558529	No
REACTOME_FGFR2C_LIGAND_BINDING_AND_ACTIVATION	REACTOME_FGFR2C_LIGAND_BINDING_AND_ACTIVATION	0.0559575	No
ENSG00000186895	FGF3 subnetwork	0.0561304	No
ENSG00000122122	SASH3 subnetwork	0.0562054	No
GO:0009755	hormone-mediated signaling pathway	0.0562788	No
MP:0004184	abnormal baroreceptor physiology	0.056346	No
ENSG00000157168	NRG1 subnetwork	0.0563554	No
MP:0002413	abnormal megakaryocyte progenitor cell morphology	0.0564599	No
MP:0001129	impaired ovarian folliculogenesis	0.0565623	No
GO:0030879	mammary gland development	0.0566613	No
MP:0000530	abnormal kidney blood vessel morphology	0.0566717	No
GO:0033197	response to vitamin E	0.0567872	No
GO:0015988	energy coupled proton transport, against electrochemical gradient	0.0568321	No
GO:0015991	ATP hydrolysis coupled proton transport	0.0568321	No
MP:0008034	enhanced lipolysis	0.0568572	No
GO:0010907	positive regulation of glucose metabolic process	0.0568987	No
MP:0005309	increased circulating ammonia level	0.0569139	No
GO:0030852	regulation of granulocyte differentiation	0.0569534	No
MP:0003135	increased erythroid progenitor cell number	0.0569884	No
GO:0051882	mitochondrial depolarization	0.0570114	No
ENSG00000213555	ENSG00000213555 subnetwork	0.0570436	No
ENSG00000141959	PFKL subnetwork	0.0570646	No
ENSG00000100941	PNN subnetwork	0.0571085	No
GO:0032435	negative regulation of proteasomal ubiquitin-dependent protein catabolic process	0.0571528	No
REACTOME_METABOLISM_OF_STEROID_HORMONES_AND_VITAMINS_A_AND_D	REACTOME_METABOLISM_OF_STEROID_HORMONES_AND_VITAMINS_A_AND_D	0.0571994	No
MP:0000788	abnormal cerebral cortex morphology	0.0572796	No
MP:0001783	decreased white adipose tissue amount	0.0573089	No
ENSG00000005189	ENSG00000005189 subnetwork	0.0573381	No
GO:0002762	negative regulation of myeloid leukocyte differentiation	0.0573564	No
MP:0003658	abnormal capillary morphology	0.0573793	No
ENSG00000177425	PAWR subnetwork	0.0579754	No
GO:0071453	cellular response to oxygen levels	0.0580797	No
GO:0016854	racemase and epimerase activity	0.0582272	No
MP:0002884	abnormal branchial arch morphology	0.0582382	No
ENSG00000164330	EBF1 subnetwork	0.0582675	No
MP:0005620	abnormal muscle contractility	0.0583083	No
MP:0002108	abnormal muscle morphology	0.0583569	No
ENSG00000171105	INSR subnetwork	0.0583775	No
GO:0043149	stress fiber assembly	0.0583843	No
ENSG00000063245	EPN1 subnetwork	0.0584353	No
MP:0001730	embryonic growth arrest	0.0585861	No
ENSG00000070018	LRP6 subnetwork	0.0586003	No
ENSG00000119812	FAM98A subnetwork	0.0586705	No
ENSG00000017427	IGF1 subnetwork	0.0587759	No
REACTOME_INTEGRIN_ALPHAIIB_BETA3_SIGNALING	REACTOME_INTEGRIN_ALPHAIIB_BETA3_SIGNALING	0.0588322	No
ENSG00000065526	SPEN subnetwork	0.0588359	No
ENSG00000175084	DES subnetwork	0.0588785	No
GO:0031625	ubiquitin protein ligase binding	0.0588788	No
GO:0071695	anatomical structure maturation	0.0589151	No
ENSG00000135744	AGT subnetwork	0.0590242	No
MP:0002276	abnormal lung interstitium morphology	0.0591581	No
GO:0050962	detection of light stimulus involved in sensory perception	0.0592414	No
GO:0050908	detection of light stimulus involved in visual perception	0.0592414	No
GO:0009064	glutamine family amino acid metabolic process	0.0592423	No
MP:0001144	vagina atresia	0.059435	No
MP:0002667	decreased circulating aldosterone level	0.0595055	No
MP:0000662	abnormal branching of the mammary ductal tree	0.0595219	No
ENSG00000166411	IDH3A subnetwork	0.0595557	No
ENSG00000147416	ATP6V1B2 subnetwork	0.0595824	No
MP:0004851	increased testis weight	0.0597484	No
GO:0014909	smooth muscle cell migration	0.0598002	No
ENSG00000071909	MYO3B subnetwork	0.0599673	No
MP:0001175	abnormal lung morphology	0.0605112	No
GO:0042605	peptide antigen binding	0.0605531	No
ENSG00000141030	COPS3 subnetwork	0.0605661	No
ENSG00000112186	CAP2 subnetwork	0.0607668	No
ENSG00000126217	MCF2L subnetwork	0.0608334	No
MP:0000410	waved hair	0.0608367	No
ENSG00000105085	MED26 subnetwork	0.0608717	No
ENSG00000100342	APOL1 subnetwork	0.0609006	No
GO:0048821	erythrocyte development	0.0609061	No
GO:0001503	ossification	0.0609969	No
GO:0051354	negative regulation of oxidoreductase activity	0.0611077	No
ENSG00000139618	BRCA2 subnetwork	0.0612002	No
GO:0005504	fatty acid binding	0.0615044	No
ENSG00000101266	CSNK2A1 subnetwork	0.0615484	No
ENSG00000174791	RIN1 subnetwork	0.0615834	No
ENSG00000180182	MED14 subnetwork	0.0616664	No
ENSG00000168497	SDPR subnetwork	0.0616764	No
REACTOME_INSULIN_RECEPTOR_SIGNALLING_CASCADE	REACTOME_INSULIN_RECEPTOR_SIGNALLING_CASCADE	0.0617202	No
GO:0020027	hemoglobin metabolic process	0.0617694	No
ENSG00000100612	DHRS7 subnetwork	0.0618395	No
ENSG00000102010	BMX subnetwork	0.0618776	No
GO:0008652	cellular amino acid biosynthetic process	0.0619875	No
GO:2000178	negative regulation of neural precursor cell proliferation	0.0622375	No
GO:0044242	cellular lipid catabolic process	0.0622726	No
GO:0046966	thyroid hormone receptor binding	0.0624461	No
GO:0006805	xenobiotic metabolic process	0.062585	No
GO:0006885	regulation of pH	0.0625944	No
MP:0002962	increased urine protein level	0.0626628	No
GO:0033522	histone H2A ubiquitination	0.0626682	No
GO:0015171	amino acid transmembrane transporter activity	0.0627037	No
GO:0008138	protein tyrosine/serine/threonine phosphatase activity	0.0628791	No
GO:0031952	regulation of protein autophosphorylation	0.0630915	No
ENSG00000103365	GGA2 subnetwork	0.0631656	No
MP:0011423	kidney cortex atrophy	0.0631671	No
ENSG00000118260	CREB1 subnetwork	0.0633717	No
ENSG00000145723	GIN1 subnetwork	0.0633975	No
ENSG00000136603	SKIL subnetwork	0.0634013	No
GO:0045861	negative regulation of proteolysis	0.0634636	No
MP:0004982	abnormal osteoclast morphology	0.0634969	No
GO:0016049	cell growth	0.0635642	No
GO:0007507	heart development	0.0635723	No
GO:0031960	response to corticosteroid stimulus	0.0636234	No
ENSG00000134954	ETS1 subnetwork	0.0637192	No
GO:0032994	protein-lipid complex	0.0637751	No
GO:0034358	plasma lipoprotein particle	0.0637751	No
ENSG00000143514	TP53BP2 subnetwork	0.0637974	No
MP:0008721	abnormal chemokine level	0.0638495	No
ENSG00000161570	CCL5 subnetwork	0.0638906	No
ENSG00000203283	ENSG00000203283 subnetwork	0.0638906	No
ENSG00000184634	MED12 subnetwork	0.0639192	No
MP:0008844	decreased subcutaneous adipose tissue amount	0.0639241	No
MP:0008076	abnormal CD4-positive T cell differentiation	0.0639793	No
ENSG00000102678	FGF9 subnetwork	0.0639989	No
ENSG00000115020	PIKFYVE subnetwork	0.0640928	No
ENSG00000175221	MED16 subnetwork	0.0643099	No
MP:0001201	translucent skin	0.0643312	No
MP:0001881	abnormal mammary gland physiology	0.0643461	No
MP:0009454	impaired contextual conditioning behavior	0.0643954	No
ENSG00000104824	HNRNPL subnetwork	0.0644631	No
MP:0002864	abnormal ocular fundus morphology	0.0644993	No
GO:0051881	regulation of mitochondrial membrane potential	0.0645774	No
MP:0003396	abnormal embryonic hematopoiesis	0.0647777	No
MP:0003222	increased cardiomyocyte apoptosis	0.0647846	No
ENSG00000073756	PTGS2 subnetwork	0.0648262	No
ENSG00000100902	PSMA6 subnetwork	0.0649852	No
GO:0034362	low-density lipoprotein particle	0.0650142	No
MP:0003720	abnormal neural tube closure	0.0650219	No
GO:0034774	secretory granule lumen	0.065024	No
GO:0016645	oxidoreductase activity, acting on the CH-NH group of donors	0.0650351	No
GO:0052547	regulation of peptidase activity	0.0650575	No
ENSG00000136813	KIAA0368 subnetwork	0.0650968	No
MP:0000281	abnormal interventricular septum morphology	0.0651466	No
ENSG00000177791	MYOZ1 subnetwork	0.0651938	No
REACTOME_RETROGRADE_NEUROTROPHIN_SIGNALLING	REACTOME_RETROGRADE_NEUROTROPHIN_SIGNALLING	0.065258	No
GO:0072202	cell differentiation involved in metanephros development	0.0653215	No
ENSG00000104973	MED25 subnetwork	0.0654126	No
MP:0004613	fusion of vertebral arches	0.0654369	No
ENSG00000197111	PCBP2 subnetwork	0.0655904	No
ENSG00000099622	CIRBP subnetwork	0.0655937	No
MP:0000752	dystrophic muscle	0.0656127	No
GO:0045834	positive regulation of lipid metabolic process	0.0656378	No
REACTOME_ERKS_ARE_INACTIVATED	REACTOME_ERKS_ARE_INACTIVATED	0.0656671	No
MP:0005332	abnormal amino acid level	0.0657584	No
ENSG00000109107	ALDOC subnetwork	0.0657877	No
MP:0006138	congestive heart failure	0.0658046	No
MP:0002891	increased insulin sensitivity	0.0659536	No
ENSG00000163828	ENSG00000163828 subnetwork	0.0659933	No
GO:0071705	nitrogen compound transport	0.0659964	No
MP:0001554	increased circulating free fatty acid level	0.0662123	No
MP:0000198	hypophosphatemia	0.0662181	No
ENSG00000120708	TGFBI subnetwork	0.0663448	No
GO:0018205	peptidyl-lysine modification	0.0665648	No
ENSG00000136448	NMT1 subnetwork	0.0665798	No
ENSG00000160285	LSS subnetwork	0.0666376	No
ENSG00000124181	PLCG1 subnetwork	0.0667714	No
MP:0003383	abnormal gluconeogenesis	0.0668845	No
GO:0018394	peptidyl-lysine acetylation	0.0668884	No
ENSG00000129250	KIF1C subnetwork	0.0669306	No
MP:0002230	abnormal primitive streak formation	0.0669578	No
ENSG00000109062	SLC9A3R1 subnetwork	0.0669642	No
GO:0034339	regulation of transcription from RNA polymerase II promoter by nuclear hormone receptor	0.0670996	No
GO:0070301	cellular response to hydrogen peroxide	0.0671794	No
GO:0015695	organic cation transport	0.0671898	No
GO:0005913	cell-cell adherens junction	0.0672435	No
ENSG00000197321	SVIL subnetwork	0.0673556	No
ENSG00000107560	RAB11FIP2 subnetwork	0.0673605	No
MP:0003704	abnormal hair follicle development	0.0673669	No
ENSG00000127948	POR subnetwork	0.0674365	No
GO:0015893	drug transport	0.0675514	No
ENSG00000183072	NKX2-5 subnetwork	0.0676937	No
GO:0034284	response to monosaccharide stimulus	0.0677678	No
ENSG00000163513	TGFBR2 subnetwork	0.0679632	No
REACTOME_FGFR1C_LIGAND_BINDING_AND_ACTIVATION	REACTOME_FGFR1C_LIGAND_BINDING_AND_ACTIVATION	0.0680045	No
ENSG00000116285	ERRFI1 subnetwork	0.068045	No
MP:0011110	partial preweaning lethality	0.0681589	No
MP:0001819	abnormal immune cell physiology	0.0683145	No
ENSG00000007968	E2F2 subnetwork	0.0683164	No
ENSG00000152944	MED21 subnetwork	0.0683331	No
MP:0011107	partial embryonic lethality before turning of embryo	0.0683716	No
GO:0016878	acid-thiol ligase activity	0.0684352	No
GO:0048384	retinoic acid receptor signaling pathway	0.0684377	No
GO:0001763	morphogenesis of a branching structure	0.0685638	No
GO:0030279	negative regulation of ossification	0.0685832	No
GO:0015300	solute:solute antiporter activity	0.068609	No
GO:0032266	phosphatidylinositol-3-phosphate binding	0.0689013	No
GO:0043252	sodium-independent organic anion transport	0.0689339	No
ENSG00000143520	FLG2 subnetwork	0.0689908	No
MP:0009429	decreased embryo weight	0.0691219	No
GO:0016709	oxidoreductase activity, acting on paired donors, with incorporation or reduction of molecular oxygen, NADH or NADPH as one donor, and incorporation of one atom of oxygen	0.0693905	No
ENSG00000161956	SENP3 subnetwork	0.0694265	No
MP:0001925	male infertility	0.0696701	No
ENSG00000123416	TUBA1B subnetwork	0.069682	No
ENSG00000155363	MOV10 subnetwork	0.0698252	No
ENSG00000206557	TRIM71 subnetwork	0.0699316	No
REACTOME_BILE_ACID_AND_BILE_SALT_METABOLISM	REACTOME_BILE_ACID_AND_BILE_SALT_METABOLISM	0.0699345	No
ENSG00000072133	RPS6KA6 subnetwork	0.0700124	No
MP:0000930	wavy neural tube	0.0700338	No
MP:0005595	abnormal vascular smooth muscle physiology	0.0700395	No
GO:0070848	response to growth factor stimulus	0.0701378	No
GO:0006473	protein acetylation	0.0701393	No
ENSG00000158560	DYNC1I1 subnetwork	0.0701433	No
ENSG00000113194	FAF2 subnetwork	0.0701914	No
GO:0046677	response to antibiotic	0.0702235	No
GO:0070167	regulation of biomineral tissue development	0.0702295	No
MP:0003755	abnormal palate morphology	0.0705132	No
MP:0011290	decreased nephron number	0.0705183	No
ENSG00000159251	ACTC1 subnetwork	0.0706232	No
MP:0000109	abnormal parietal bone morphology	0.0707277	No
GO:0005844	polysome	0.0707751	No
ENSG00000150938	CRIM1 subnetwork	0.0708768	No
ENSG00000204673	AKT1S1 subnetwork	0.0709826	No
MP:0001388	abnormal stationary movement	0.0710335	No
MP:0001577	anemia	0.0710345	No
REACTOME_NUCLEAR_EVENTS_KINASE_AND_TRANSCRIPTION_FACTOR_ACTIVATION	REACTOME_NUCLEAR_EVENTS_KINASE_AND_TRANSCRIPTION_FACTOR_ACTIVATION	0.0710724	No
ENSG00000100504	PYGL subnetwork	0.0712413	No
GO:0043467	regulation of generation of precursor metabolites and energy	0.07125	No
MP:0002722	abnormal immune system organ morphology	0.0712659	No
MP:0001634	internal hemorrhage	0.0713039	No
ENSG00000166225	FRS2 subnetwork	0.0713585	No
MP:0003731	abnormal retinal outer nuclear layer morphology	0.0713724	No
GO:0031907	microbody lumen	0.0713759	No
GO:0005782	peroxisomal matrix	0.0713759	No
GO:0016877	ligase activity, forming carbon-sulfur bonds	0.0713793	No
GO:0001666	response to hypoxia	0.0714529	No
ENSG00000151090	THRB subnetwork	0.0714863	No
MP:0011095	complete embryonic lethality between implantation and placentation	0.0715552	No
MP:0011097	complete embryonic lethality before turning of embryo	0.0715625	No
GO:0016884	carbon-nitrogen ligase activity, with glutamine as amido-N-donor	0.0715763	No
ENSG00000082701	GSK3B subnetwork	0.0716142	No
MP:0001155	arrest of spermatogenesis	0.0717142	No
ENSG00000128829	EIF2AK4 subnetwork	0.0717723	No
ENSG00000213782	DDX47 subnetwork	0.0718259	No
ENSG00000133226	SRRM1 subnetwork	0.0718636	No
MP:0002754	dilated heart right ventricle	0.0718756	No
MP:0002310	decreased susceptibility to hepatic steatosis	0.0719114	No
GO:0031056	regulation of histone modification	0.0719324	No
GO:0030002	cellular anion homeostasis	0.0719624	No
ENSG00000164758	MED30 subnetwork	0.0720291	No
MP:0003723	abnormal long bone morphology	0.0720464	No
MP:0000420	ruffled hair	0.0721168	No
GO:0046822	regulation of nucleocytoplasmic transport	0.0722153	No
MP:0000278	abnormal myocardial fiber morphology	0.0722528	No
MP:0006358	absent pinna reflex	0.0722972	No
GO:0010038	response to metal ion	0.0723019	No
MP:0009431	decreased fetal weight	0.0723496	No
GO:0004177	aminopeptidase activity	0.0724215	No
ENSG00000141380	SS18 subnetwork	0.0724223	No
GO:0004867	serine-type endopeptidase inhibitor activity	0.0724341	No
GO:0015926	glucosidase activity	0.0724625	No
MP:0002972	abnormal cardiac muscle contractility	0.0724929	No
GO:0002039	p53 binding	0.072564	No
ENSG00000127527	EPS15L1 subnetwork	0.0725773	No
GO:0043255	regulation of carbohydrate biosynthetic process	0.0726909	No
KEGG_UBIQUITIN_MEDIATED_PROTEOLYSIS	KEGG_UBIQUITIN_MEDIATED_PROTEOLYSIS	0.0727055	No
ENSG00000123612	ACVR1C subnetwork	0.0727218	No
ENSG00000120802	TMPO subnetwork	0.0727619	No
ENSG00000066136	NFYC subnetwork	0.0728221	No
ENSG00000103723	AP3B2 subnetwork	0.0730335	No
MP:0002741	small olfactory bulb	0.0730432	No
ENSG00000161217	PCYT1A subnetwork	0.0731144	No
GO:0061138	morphogenesis of a branching epithelium	0.0732049	No
ENSG00000196504	PRPF40A subnetwork	0.0732424	No
ENSG00000070882	OSBPL3 subnetwork	0.0733431	No
GO:0051496	positive regulation of stress fiber assembly	0.0734564	No
MP:0001284	absent vibrissae	0.0734723	No
ENSG00000163468	CCT3 subnetwork	0.073616	No
MP:0002429	abnormal blood cell morphology/development	0.0736652	No
ENSG00000165672	PRDX3 subnetwork	0.0736827	No
ENSG00000144048	DUSP11 subnetwork	0.0737844	No
GO:0015297	antiporter activity	0.0738958	No
ENSG00000077943	ITGA8 subnetwork	0.0739532	No
MP:0000060	delayed bone ossification	0.0742192	No
ENSG00000185324	CDK10 subnetwork	0.074298	No
MP:0000061	fragile skeleton	0.0743333	No
MP:0008809	increased spleen iron level	0.0743617	No
MP:0000077	abnormal interparietal bone morphology	0.0743659	No
REACTOME_FGFR1_LIGAND_BINDING_AND_ACTIVATION	REACTOME_FGFR1_LIGAND_BINDING_AND_ACTIVATION	0.0743917	No
REACTOME_CELL_SURFACE_INTERACTIONS_AT_THE_VASCULAR_WALL	REACTOME_CELL_SURFACE_INTERACTIONS_AT_THE_VASCULAR_WALL	0.0744056	No
GO:0000803	sex chromosome	0.0744793	No
ENSG00000081479	LRP2 subnetwork	0.0745109	No
GO:0060205	cytoplasmic membrane-bounded vesicle lumen	0.0745881	No
ENSG00000161203	AP2M1 subnetwork	0.0748872	No
GO:0048753	pigment granule organization	0.0748909	No
MP:0001787	pericardial edema	0.074917	No
GO:0001894	tissue homeostasis	0.0749768	No
MP:0005633	increased circulating sodium level	0.0749991	No
MP:0004220	abnormal peripheral nervous system regeneration	0.0750264	No
REACTOME_PYRIMIDINE_METABOLISM	REACTOME_PYRIMIDINE_METABOLISM	0.0750843	No
GO:0008134	transcription factor binding	0.0751854	No
ENSG00000161513	FDXR subnetwork	0.0752126	No
REACTOME_BASIGIN_INTERACTIONS	REACTOME_BASIGIN_INTERACTIONS	0.0752423	No
ENSG00000166949	SMAD3 subnetwork	0.0752554	No
ENSG00000013583	HEBP1 subnetwork	0.0754507	No
GO:0034381	plasma lipoprotein particle clearance	0.075488	No
ENSG00000066468	FGFR2 subnetwork	0.0754921	No
ENSG00000149968	MMP3 subnetwork	0.0755124	No
ENSG00000114054	PCCB subnetwork	0.0756065	No
MP:0001672	abnormal embryogenesis/ development	0.0756739	No
MP:0001297	microphthalmia	0.0757354	No
ENSG00000115221	ITGB6 subnetwork	0.0758779	No
ENSG00000175575	PAAF1 subnetwork	0.0759678	No
GO:0031983	vesicle lumen	0.0760043	No
MP:0002398	abnormal bone marrow cell morphology/development	0.0760579	No
REACTOME_GLUTATHIONE_SYNTHESIS_AND_RECYCLING	REACTOME_GLUTATHIONE_SYNTHESIS_AND_RECYCLING	0.0760616	No
GO:0001077	RNA polymerase II core promoter proximal region sequence-specific DNA binding transcription factor activity involved in positive regulation of transcription	0.0761118	No
GO:0001945	lymph vessel development	0.0761849	No
KEGG_GLYOXYLATE_AND_DICARBOXYLATE_METABOLISM	KEGG_GLYOXYLATE_AND_DICARBOXYLATE_METABOLISM	0.0761998	No
GO:0015081	sodium ion transmembrane transporter activity	0.0762355	No
ENSG00000115641	FHL2 subnetwork	0.0763307	No
GO:0002070	epithelial cell maturation	0.0763498	No
MP:0002608	increased hematocrit	0.0764353	No
GO:0030867	rough endoplasmic reticulum membrane	0.0764767	No
MP:0004765	decreased brainstem auditory evoked potential	0.0765522	No
GO:0019934	cGMP-mediated signaling	0.0765886	No
ENSG00000173575	CHD2 subnetwork	0.076633	No
ENSG00000006075	CCL3 subnetwork	0.0766546	No
GO:0042168	heme metabolic process	0.0766938	No
GO:0035136	forelimb morphogenesis	0.0767719	No
MP:0000851	cerebellum hypoplasia	0.0767915	No
ENSG00000155097	ATP6V1C1 subnetwork	0.0767993	No
GO:0051654	establishment of mitochondrion localization	0.076886	No
ENSG00000148218	ALAD subnetwork	0.0768992	No
GO:0001822	kidney development	0.0769263	No
ENSG00000069667	RORA subnetwork	0.0769417	No
ENSG00000166226	CCT2 subnetwork	0.0770539	No
MP:0004616	lumbar vertebral transformation	0.0770888	No
ENSG00000205250	E2F4 subnetwork	0.0771124	No
ENSG00000009954	BAZ1B subnetwork	0.0771191	No
ENSG00000137218	FRS3 subnetwork	0.0771591	No
ENSG00000132849	INADL subnetwork	0.0771715	No
GO:0016634	oxidoreductase activity, acting on the CH-CH group of donors, oxygen as acceptor	0.0772068	No
ENSG00000108691	CCL2 subnetwork	0.0772224	No
ENSG00000171223	JUNB subnetwork	0.0772834	No
GO:0000122	negative regulation of transcription from RNA polymerase II promoter	0.0773728	No
GO:0032835	glomerulus development	0.0774473	No
ENSG00000134243	SORT1 subnetwork	0.077538	No
MP:0002834	decreased heart weight	0.0776561	No
ENSG00000198265	HELZ subnetwork	0.0776637	No
ENSG00000169967	MAP3K2 subnetwork	0.0776784	No
ENSG00000134014	ELP3 subnetwork	0.0776917	No
MP:0011204	abnormal visceral yolk sac blood island morphology	0.0776964	No
MP:0005165	increased susceptibility to injury	0.0778145	No
MP:0009331	absent primitive node	0.077817	No
GO:0090218	positive regulation of lipid kinase activity	0.0779353	No
GO:0070461	SAGA-type complex	0.078083	No
MP:0005362	abnormal Langerhans cell physiology	0.0780987	No
MP:0004726	abnormal nasal capsule morphology	0.0783912	No
ENSG00000163605	PPP4R2 subnetwork	0.0783953	No
REACTOME_PLATELET_DEGRANULATION	REACTOME_PLATELET_DEGRANULATION	0.0785849	No
ENSG00000109911	ELP4 subnetwork	0.078588	No
ENSG00000123094	RASSF8 subnetwork	0.0786756	No
REACTOME_GLUTATHIONE_CONJUGATION	REACTOME_GLUTATHIONE_CONJUGATION	0.0787184	No
ENSG00000146950	SHROOM2 subnetwork	0.0787753	No
MP:0000293	absent myocardial trabeculae	0.0789017	No
ENSG00000111530	CAND1 subnetwork	0.0789318	No
KEGG_COMPLEMENT_AND_COAGULATION_CASCADES	KEGG_COMPLEMENT_AND_COAGULATION_CASCADES	0.0790528	No
MP:0004068	dilated dorsal aorta	0.0791947	No
GO:0009074	aromatic amino acid family catabolic process	0.0791996	No
ENSG00000120053	GOT1 subnetwork	0.0792221	No
ENSG00000040199	PHLPP2 subnetwork	0.0792535	No
GO:0015179	L-amino acid transmembrane transporter activity	0.0792945	No
MP:0000367	abnormal coat/ hair morphology	0.079342	No
GO:0019751	polyol metabolic process	0.0793673	No
ENSG00000115233	PSMD14 subnetwork	0.079377	No
ENSG00000131459	GFPT2 subnetwork	0.0793847	No
GO:0010676	positive regulation of cellular carbohydrate metabolic process	0.0794034	No
GO:0045913	positive regulation of carbohydrate metabolic process	0.0794034	No
ENSG00000165288	BRWD3 subnetwork	0.0794269	No
GO:0006090	pyruvate metabolic process	0.0794854	No
GO:0009066	aspartate family amino acid metabolic process	0.0794922	No
ENSG00000124571	XPO5 subnetwork	0.0795164	No
GO:0008509	anion transmembrane transporter activity	0.0796906	No
MP:0002059	abnormal seminal vesicle morphology	0.0797104	No
ENSG00000091831	ESR1 subnetwork	0.0797351	No
ENSG00000115935	WIPF1 subnetwork	0.0800079	No
MP:0003725	increased autoantibody level	0.0800533	No
GO:0003205	cardiac chamber development	0.0800573	No
ENSG00000107643	MAPK8 subnetwork	0.0801061	No
GO:0051119	sugar transmembrane transporter activity	0.0801885	No
MP:0005565	increased blood urea nitrogen level	0.0802185	No
GO:0060429	epithelium development	0.080334	No
GO:0009067	aspartate family amino acid biosynthetic process	0.0803894	No
GO:0034394	protein localization at cell surface	0.0804044	No
MP:0001511	disheveled coat	0.0804408	No
ENSG00000182247	UBE2E2 subnetwork	0.080644	No
GO:0015294	solute:cation symporter activity	0.0806805	No
MP:0000961	abnormal dorsal root ganglion morphology	0.0807031	No
MP:0008874	decreased physiological sensitivity to xenobiotic	0.080791	No
MP:0005289	increased oxygen consumption	0.0808153	No
ENSG00000137673	MMP7 subnetwork	0.0808268	No
GO:0008234	cysteine-type peptidase activity	0.0808527	No
GO:0009309	amine biosynthetic process	0.0809037	No
ENSG00000168530	MYL1 subnetwork	0.0809063	No
MP:0002067	abnormal sensory capabilities/reflexes/nociception	0.0809347	No
MP:0010300	increased skin tumor incidence	0.080936	No
KEGG_PENTOSE_PHOSPHATE_PATHWAY	KEGG_PENTOSE_PHOSPHATE_PATHWAY	0.0810819	No
ENSG00000188170	ENSG00000188170 subnetwork	0.0811203	No
GO:0052548	regulation of endopeptidase activity	0.0811361	No
ENSG00000160789	LMNA subnetwork	0.0811762	No
MP:0004774	abnormal bile salt level	0.0812167	No
GO:0019359	nicotinamide nucleotide biosynthetic process	0.0812351	No
REACTOME_SIGNALING_BY_ERBB4	REACTOME_SIGNALING_BY_ERBB4	0.0813364	No
GO:0006725	cellular aromatic compound metabolic process	0.0814274	No
ENSG00000131018	SYNE1 subnetwork	0.0814739	No
GO:0005275	amine transmembrane transporter activity	0.0815345	No
MP:0011294	renal glomerulus hypertrophy	0.0815879	No
GO:0015238	drug transmembrane transporter activity	0.0815968	No
REACTOME_P130CAS_LINKAGE_TO_MAPK_SIGNALING_FOR_INTEGRINS	REACTOME_P130CAS_LINKAGE_TO_MAPK_SIGNALING_FOR_INTEGRINS	0.0816183	No
MP:0005108	abnormal ulna morphology	0.081623	No
ENSG00000112282	MED23 subnetwork	0.0816426	No
MP:0011109	partial lethality throughout fetal growth and development	0.0817253	No
GO:0018393	internal peptidyl-lysine acetylation	0.0817429	No
GO:0003073	regulation of systemic arterial blood pressure	0.08176	No
ENSG00000142657	PGD subnetwork	0.0818248	No
ENSG00000134202	GSTM3 subnetwork	0.0818953	No
GO:0010677	negative regulation of cellular carbohydrate metabolic process	0.0819441	No
GO:0045912	negative regulation of carbohydrate metabolic process	0.0819441	No
ENSG00000079785	DDX1 subnetwork	0.0820753	No
ENSG00000130772	MED18 subnetwork	0.082108	No
MP:0006301	abnormal mesenchyme morphology	0.0821564	No
ENSG00000067334	DNTTIP2 subnetwork	0.0821851	No
GO:0006814	sodium ion transport	0.0821854	No
GO:0007292	female gamete generation	0.082214	No
MP:0003355	decreased ovulation rate	0.082233	No
GO:0018202	peptidyl-histidine modification	0.0823065	No
GO:0046394	carboxylic acid biosynthetic process	0.0823213	No
GO:0016053	organic acid biosynthetic process	0.0823213	No
MP:0008519	thin retinal outer plexiform layer	0.0824899	No
GO:0019439	aromatic compound catabolic process	0.0826382	No
GO:0002761	regulation of myeloid leukocyte differentiation	0.0826491	No
GO:0001837	epithelial to mesenchymal transition	0.0826522	No
KEGG_LYSINE_DEGRADATION	KEGG_LYSINE_DEGRADATION	0.0826607	No
ENSG00000140284	SLC27A2 subnetwork	0.0826734	No
ENSG00000101751	POLI subnetwork	0.0827443	No
GO:0042800	histone methyltransferase activity (H3-K4 specific)	0.0828291	No
ENSG00000100554	ATP6V1D subnetwork	0.0828406	No
REACTOME_HEXOSE_TRANSPORT	REACTOME_HEXOSE_TRANSPORT	0.0834249	No
GO:0015108	chloride transmembrane transporter activity	0.0834659	No
MP:0011346	renal tubule atrophy	0.0835163	No
ENSG00000124641	MED20 subnetwork	0.0835865	No
GO:0031528	microvillus membrane	0.0837599	No
GO:0070206	protein trimerization	0.0838792	No
GO:0051384	response to glucocorticoid stimulus	0.083911	No
GO:0000932	cytoplasmic mRNA processing body	0.0839704	No
GO:0009743	response to carbohydrate stimulus	0.083977	No
MP:0002118	abnormal lipid homeostasis	0.0841129	No
GO:0070207	protein homotrimerization	0.0842118	No
ENSG00000160967	ENSG00000160967 subnetwork	0.0842875	No
GO:0006536	glutamate metabolic process	0.0843161	No
ENSG00000163346	PBXIP1 subnetwork	0.0843711	No
MP:0006345	absent second branchial arch	0.0844617	No
MP:0003562	abnormal pancreatic beta cell physiology	0.0845373	No
ENSG00000115808	STRN subnetwork	0.0845436	No
GO:0035121	tail morphogenesis	0.0845932	No
ENSG00000138378	STAT4 subnetwork	0.0847272	No
MP:0000379	decreased hair follicle number	0.0849436	No
ENSG00000150753	CCT5 subnetwork	0.0850547	No
ENSG00000115694	STK25 subnetwork	0.0852004	No
ENSG00000123358	NR4A1 subnetwork	0.0852197	No
GO:0003682	chromatin binding	0.0853115	No
GO:0015837	amine transport	0.0853732	No
ENSG00000182809	CRIP2 subnetwork	0.0853798	No
GO:0060021	palate development	0.085381	No
ENSG00000155657	TTN subnetwork	0.0855568	No
GO:0032438	melanosome organization	0.0855669	No
MP:0003419	delayed endochondral bone ossification	0.0856047	No
ENSG00000161920	MED11 subnetwork	0.0856192	No
ENSG00000143632	ACTA1 subnetwork	0.0856467	No
ENSG00000067704	IARS2 subnetwork	0.0856521	No
GO:0051271	negative regulation of cellular component movement	0.0857291	No
ENSG00000008130	NADK subnetwork	0.0857412	No
ENSG00000159228	CBR1 subnetwork	0.0857939	No
MP:0000531	right pulmonary isomerism	0.08586	No
ENSG00000112237	CCNC subnetwork	0.0858605	No
MP:0011353	expanded mesangial matrix	0.0859569	No
ENSG00000152137	HSPB8 subnetwork	0.0859631	No
GO:0032456	endocytic recycling	0.0864348	No
ENSG00000138642	HERC6 subnetwork	0.0865021	No
MP:0000692	small spleen	0.0865352	No
GO:0016813	hydrolase activity, acting on carbon-nitrogen (but not peptide) bonds, in linear amidines	0.0865821	No
ENSG00000160563	MED27 subnetwork	0.0867882	No
REACTOME_PYRUVATE_METABOLISM_AND_CITRIC_ACID_TCA_CYCLE	REACTOME_PYRUVATE_METABOLISM_AND_CITRIC_ACID_TCA_CYCLE	0.0868391	No
MP:0003984	embryonic growth retardation	0.0869252	No
GO:0044042	glucan metabolic process	0.0870146	No
GO:0006073	cellular glucan metabolic process	0.0870146	No
ENSG00000173540	GMPPB subnetwork	0.0871085	No
GO:0071674	mononuclear cell migration	0.0872834	No
ENSG00000029363	BCLAF1 subnetwork	0.0873084	No
ENSG00000204217	BMPR2 subnetwork	0.0873776	No
ENSG00000100448	CTSG subnetwork	0.0874488	No
MP:0008255	decreased megakaryocyte cell number	0.0874924	No
ENSG00000114062	UBE3A subnetwork	0.0878301	No
MP:0004362	cochlear hair cell degeneration	0.0878753	No
ENSG00000138398	PPIG subnetwork	0.0880496	No
GO:0030511	positive regulation of transforming growth factor beta receptor signaling pathway	0.0880694	No
MP:0000443	abnormal snout morphology	0.0881467	No
GO:0034101	erythrocyte homeostasis	0.0883929	No
GO:0048871	multicellular organismal homeostasis	0.0884791	No
GO:0001676	long-chain fatty acid metabolic process	0.0885082	No
GO:0032233	positive regulation of actin filament bundle assembly	0.0885984	No
MP:0010179	rough coat	0.0887692	No
ENSG00000121058	COIL subnetwork	0.089087	No
MP:0010018	pulmonary vascular congestion	0.0892667	No
GO:0006091	generation of precursor metabolites and energy	0.0895582	No
ENSG00000084754	HADHA subnetwork	0.0897074	No
ENSG00000125730	C3 subnetwork	0.0897649	No
REACTOME_PI3K_EVENTS_IN_ERBB2_SIGNALING	REACTOME_PI3K_EVENTS_IN_ERBB2_SIGNALING	0.089765	No
ENSG00000050748	MAPK9 subnetwork	0.0897974	No
MP:0000296	absent trabeculae carneae	0.089846	No
GO:0051828	entry into other organism involved in symbiotic interaction	0.0899428	No
GO:0044409	entry into host	0.0899428	No
GO:0030260	entry into host cell	0.0899428	No
GO:0052192	movement in environment of other organism involved in symbiotic interaction	0.0899428	No
GO:0052126	movement in host environment	0.0899428	No
GO:0051806	entry into cell of other organism involved in symbiotic interaction	0.0899428	No
ENSG00000172939	OXSR1 subnetwork	0.0899691	No
GO:0006820	anion transport	0.0899794	No
ENSG00000067082	KLF6 subnetwork	0.0900018	No
GO:0017025	TBP-class protein binding	0.0900906	No
ENSG00000117222	RBBP5 subnetwork	0.0903445	No
ENSG00000077063	CTTNBP2 subnetwork	0.0903899	No
ENSG00000155508	CNOT8 subnetwork	0.0904087	No
ENSG00000158022	TRIM63 subnetwork	0.0904867	No
REACTOME_PHOSPHOLIPASE_C:MEDIATED_CASCADE	REACTOME_PHOSPHOLIPASE_C:MEDIATED_CASCADE	0.0906444	No
ENSG00000196611	MMP1 subnetwork	0.0906733	No
GO:0071248	cellular response to metal ion	0.0907385	No
GO:0048284	organelle fusion	0.0909121	No
MP:0000455	abnormal maxilla morphology	0.0909914	No
MP:0008518	retinal outer nuclear layer degeneration	0.0910447	No
ENSG00000119772	DNMT3A subnetwork	0.0910649	No
ENSG00000142655	PEX14 subnetwork	0.0912087	No
GO:0001843	neural tube closure	0.0912963	No
GO:0043516	regulation of DNA damage response, signal transduction by p53 class mediator	0.0913963	No
GO:0042623	ATPase activity, coupled	0.091405	No
ENSG00000141480	ARRB2 subnetwork	0.091606	No
ENSG00000196923	PDLIM7 subnetwork	0.09163	No
MP:0003084	abnormal skeletal muscle fiber morphology	0.091658	No
ENSG00000138675	FGF5 subnetwork	0.0916719	No
ENSG00000169271	HSPB3 subnetwork	0.091713	No
MP:0009288	increased epididymal fat pad weight	0.0918282	No
GO:0001954	positive regulation of cell-matrix adhesion	0.0918576	No
GO:0048754	branching morphogenesis of a tube	0.0918599	No
ENSG00000205560	CPT1B subnetwork	0.0919056	No
ENSG00000164708	PGAM2 subnetwork	0.0919198	No
ENSG00000100354	TNRC6B subnetwork	0.0919227	No
ENSG00000172115	CYCS subnetwork	0.0919249	No
GO:0016702	oxidoreductase activity, acting on single donors with incorporation of molecular oxygen, incorporation of two atoms of oxygen	0.0919389	No
ENSG00000171552	BCL2L1 subnetwork	0.0919605	No
ENSG00000183963	SMTN subnetwork	0.0919773	No
GO:0060606	tube closure	0.0919953	No
ENSG00000136709	WDR33 subnetwork	0.0920244	No
ENSG00000126351	THRA subnetwork	0.0920309	No
GO:0042803	protein homodimerization activity	0.0920914	No
KEGG_PEROXISOME	KEGG_PEROXISOME	0.0920976	No
MP:0005152	pancytopenia	0.092175	No
MP:0004448	abnormal presphenoid bone morphology	0.0922464	No
GO:0007009	plasma membrane organization	0.0922912	No
MP:0000691	enlarged spleen	0.0925459	No
ENSG00000173991	TCAP subnetwork	0.0925555	No
ENSG00000148925	BTBD10 subnetwork	0.0925562	No
ENSG00000145675	PIK3R1 subnetwork	0.0925588	No
ENSG00000151276	MAGI1 subnetwork	0.0926991	No
GO:0030177	positive regulation of Wnt receptor signaling pathway	0.0929489	No
ENSG00000197616	MYH6 subnetwork	0.0930003	No
GO:0045649	regulation of macrophage differentiation	0.0930394	No
ENSG00000164683	HEY1 subnetwork	0.0930905	No
ENSG00000091536	MYO15A subnetwork	0.0931294	No
GO:0060325	face morphogenesis	0.0932221	No
GO:0014020	primary neural tube formation	0.0934665	No
MP:0003651	abnormal axon outgrowth	0.0934911	No
ENSG00000099964	ENSG00000099964 subnetwork	0.0935632	No
ENSG00000140382	HMG20A subnetwork	0.0935757	No
ENSG00000051382	PIK3CB subnetwork	0.0937037	No
GO:0009435	NAD biosynthetic process	0.093716	No
GO:0033198	response to ATP	0.0937225	No
GO:0019321	pentose metabolic process	0.0938178	No
GO:0006367	transcription initiation from RNA polymerase II promoter	0.0938871	No
MP:0002810	microcytic anemia	0.0939223	No
MP:0002424	abnormal reticulocyte morphology	0.0939961	No
ENSG00000132561	MATN2 subnetwork	0.0941292	No
MP:0005107	abnormal stapes morphology	0.0941618	No
GO:0034612	response to tumor necrosis factor	0.0941644	No
GO:0016922	ligand-dependent nuclear receptor binding	0.0942926	No
MP:0002078	abnormal glucose homeostasis	0.0942977	No
MP:0006065	abnormal heart position or orientation	0.0943111	No
ENSG00000088305	DNMT3B subnetwork	0.0943209	No
GO:0006631	fatty acid metabolic process	0.0943596	No
MP:0008593	increased circulating interleukin-10 level	0.0947673	No
ENSG00000108510	MED13 subnetwork	0.0948012	No
ENSG00000122180	MYOG subnetwork	0.0949305	No
ENSG00000148053	NTRK2 subnetwork	0.0950173	No
MP:0000418	focal hair loss	0.095272	No
GO:0045777	positive regulation of blood pressure	0.0954923	No
REACTOME_INTEGRIN_CELL_SURFACE_INTERACTIONS	REACTOME_INTEGRIN_CELL_SURFACE_INTERACTIONS	0.0955503	No
ENSG00000101557	USP14 subnetwork	0.095586	No
GO:0048820	hair follicle maturation	0.0955897	No
ENSG00000067560	RHOA subnetwork	0.0956476	No
MP:0000377	abnormal hair follicle morphology	0.0957786	No
MP:0000876	Purkinje cell degeneration	0.0958686	No
ENSG00000100994	PYGB subnetwork	0.0958747	No
GO:0016616	oxidoreductase activity, acting on the CH-OH group of donors, NAD or NADP as acceptor	0.0959037	No
GO:0010171	body morphogenesis	0.0959287	No
ENSG00000092847	EIF2C1 subnetwork	0.0960863	No
MP:0001698	decreased embryo size	0.0960912	No
ENSG00000213699	C2orf18 subnetwork	0.0961709	No
MP:0010019	liver vascular congestion	0.0962148	No
ENSG00000114127	XRN1 subnetwork	0.0962506	No
GO:0071456	cellular response to hypoxia	0.0962701	No
ENSG00000215692	ENSG00000215692 subnetwork	0.0963	No
ENSG00000180902	D2HGDH subnetwork	0.0963	No
REACTOME_FGFR2_LIGAND_BINDING_AND_ACTIVATION	REACTOME_FGFR2_LIGAND_BINDING_AND_ACTIVATION	0.096306	No
ENSG00000144028	SNRNP200 subnetwork	0.0963248	No
GO:0070035	purine NTP-dependent helicase activity	0.0963821	No
GO:0008026	ATP-dependent helicase activity	0.0963821	No
ENSG00000140285	FGF7 subnetwork	0.0965346	No
GO:0055038	recycling endosome membrane	0.0965482	No
ENSG00000170035	UBE2E3 subnetwork	0.096564	No
REACTOME_PHASE_II_CONJUGATION	REACTOME_PHASE_II_CONJUGATION	0.0965696	No
ENSG00000111640	GAPDH subnetwork	0.0965759	No
ENSG00000092208	GEMIN2 subnetwork	0.0967212	No
GO:2000696	regulation of epithelial cell differentiation involved in kidney development	0.0967494	No
ENSG00000140750	ARHGAP17 subnetwork	0.0968084	No
MP:0005319	abnormal enzyme/ coenzyme level	0.0968516	No
MP:0003178	left pulmonary isomerism	0.0969555	No
GO:0006917	induction of apoptosis	0.096963	No
GO:0051324	prophase	0.0970176	No
ENSG00000175445	LPL subnetwork	0.0971191	No
GO:0051100	negative regulation of binding	0.0971677	No
ENSG00000107201	DDX58 subnetwork	0.0972219	No
ENSG00000133794	ARNTL subnetwork	0.0972893	No
GO:0046503	glycerolipid catabolic process	0.0973239	No
ENSG00000179632	MAF1 subnetwork	0.0974119	No
ENSG00000005961	ITGA2B subnetwork	0.0974236	No
ENSG00000065268	WDR18 subnetwork	0.0974873	No
MP:0004215	abnormal myocardial fiber physiology	0.0975841	No
ENSG00000154889	MPPE1 subnetwork	0.097657	No
MP:0005294	abnormal heart ventricle morphology	0.0976675	No
GO:0002009	morphogenesis of an epithelium	0.0977054	No
ENSG00000099860	GADD45B subnetwork	0.0977584	No
ENSG00000177688	SUMO4 subnetwork	0.0978543	No
MP:0003204	decreased neuron apoptosis	0.0978812	No
ENSG00000127445	PIN1 subnetwork	0.0980205	No
ENSG00000085365	ENSG00000085365 subnetwork	0.0980808	No
GO:0046965	retinoid X receptor binding	0.0982778	No
MP:0001724	abnormal extraembryonic endoderm formation	0.0982993	No
GO:0010741	negative regulation of intracellular protein kinase cascade	0.0983172	No
MP:0010954	abnormal cellular respiration	0.098336	No
REACTOME_SIGNALING_BY_TGF_BETA	REACTOME_SIGNALING_BY_TGF_BETA	0.0984716	No
GO:0002076	osteoblast development	0.0984983	No
ENSG00000115461	IGFBP5 subnetwork	0.0985228	No
MP:0005416	abnormal circulating protein level	0.0988521	No
GO:0034385	triglyceride-rich lipoprotein particle	0.0989081	No
GO:0034361	very-low-density lipoprotein particle	0.0989081	No
ENSG00000196284	SUPT3H subnetwork	0.0989614	No
REACTOME_EGFR_DOWNREGULATION	REACTOME_EGFR_DOWNREGULATION	0.0991138	No
GO:0046320	regulation of fatty acid oxidation	0.099161	No
GO:0061180	mammary gland epithelium development	0.0991783	No
KEGG_GLUTATHIONE_METABOLISM	KEGG_GLUTATHIONE_METABOLISM	0.0992389	No
MP:0001077	abnormal spinal nerve morphology	0.0992688	No
MP:0011091	complete prenatal lethality	0.0992903	No
ENSG00000004660	CAMKK1 subnetwork	0.0992935	No
GO:0070001	aspartic-type peptidase activity	0.0993062	No
GO:0004190	aspartic-type endopeptidase activity	0.0993062	No
ENSG00000080345	RIF1 subnetwork	0.0993419	No
MP:0003447	decreased tumor growth/size	0.0993604	No
MP:0006007	abnormal basal ganglion morphology	0.0994904	No
ENSG00000167978	SRRM2 subnetwork	0.099518	No
ENSG00000139549	DHH subnetwork	0.0996341	No
ENSG00000136842	TMOD1 subnetwork	0.0996423	No
MP:0002160	abnormal reproductive system morphology	0.0996854	No
GO:0030170	pyridoxal phosphate binding	0.0997174	No
GO:0070279	vitamin B6 binding	0.0997174	No
ENSG00000117528	ABCD3 subnetwork	0.0997488	No
GO:0071241	cellular response to inorganic substance	0.0997838	No
GO:0023019	signal transduction involved in regulation of gene expression	0.0999021	No
MP:0005297	spina bifida occulta	0.100007	No
GO:0046906	tetrapyrrole binding	0.10004	No
MP:0002727	decreased circulating insulin level	0.100041	No
GO:0042476	odontogenesis	0.100057	No
ENSG00000189283	FHIT subnetwork	0.100069	No
ENSG00000109339	MAPK10 subnetwork	0.100089	No
GO:0051861	glycolipid binding	0.100153	No
MP:0008813	decreased common myeloid progenitor cell number	0.100296	No
ENSG00000123091	RNF11 subnetwork	0.100306	No
ENSG00000159459	UBR1 subnetwork	0.100324	No
ENSG00000151322	NPAS3 subnetwork	0.100375	No
REACTOME_TRANSPORT_OF_ORGANIC_ANIONS	REACTOME_TRANSPORT_OF_ORGANIC_ANIONS	0.100385	No
ENSG00000063322	MED29 subnetwork	0.100399	No
GO:0017147	Wnt-protein binding	0.100598	No
ENSG00000054118	THRAP3 subnetwork	0.100664	No
ENSG00000090382	LYZ subnetwork	0.100707	No
MP:0003073	abnormal metacarpal bone morphology	0.100749	No
ENSG00000135365	PHF21A subnetwork	0.10084	No
ENSG00000173281	PPP1R3B subnetwork	0.10089	No
MP:0008439	abnormal cortical plate morphology	0.100929	No
ENSG00000198925	ATG9A subnetwork	0.100965	No
MP:0000130	abnormal trabecular bone morphology	0.101024	No
GO:0060760	positive regulation of response to cytokine stimulus	0.101054	No
GO:0042554	superoxide anion generation	0.101082	No
ENSG00000119383	PPP2R4 subnetwork	0.101127	No
ENSG00000183625	CCR3 subnetwork	0.101156	No
REACTOME_AMINE_COMPOUND_SLC_TRANSPORTERS	REACTOME_AMINE_COMPOUND_SLC_TRANSPORTERS	0.101215	No
ENSG00000165699	TSC1 subnetwork	0.101255	No
MP:0002816	colitis	0.101286	No
MP:0003156	abnormal leukocyte migration	0.101353	No
GO:0044442	microtubule-based flagellum part	0.101372	No
GO:0044460	flagellum part	0.101372	No
GO:0048589	developmental growth	0.101378	No
ENSG00000181991	MRPS11 subnetwork	0.10163	No
ENSG00000185883	ATP6V0C subnetwork	0.101823	No
MP:0005217	abnormal pancreatic beta cell morphology	0.101853	No
GO:0005072	transforming growth factor beta receptor, cytoplasmic mediator activity	0.101927	No
ENSG00000198954	KIAA1279 subnetwork	0.10205	No
ENSG00000123405	NFE2 subnetwork	0.102066	No
MP:0011402	renal cast	0.102177	No
GO:0043560	insulin receptor substrate binding	0.10227	No
MP:0003014	abnormal kidney medulla morphology	0.102275	No
GO:0046961	proton-transporting ATPase activity, rotational mechanism	0.10233	No
GO:0002573	myeloid leukocyte differentiation	0.102359	No
GO:0002088	lens development in camera-type eye	0.102431	No
GO:0030331	estrogen receptor binding	0.102523	No
ENSG00000154429	C1orf96 subnetwork	0.10259	No
ENSG00000104897	SF3A2 subnetwork	0.102689	No
GO:0005537	mannose binding	0.102833	No
GO:0022029	telencephalon cell migration	0.102968	No
MP:0001953	respiratory failure	0.102978	No
GO:0030308	negative regulation of cell growth	0.102982	No
GO:0043543	protein acylation	0.102986	No
REACTOME_GLUCOSE_TRANSPORT	REACTOME_GLUCOSE_TRANSPORT	0.103056	No
REACTOME_DOWNSTREAM_SIGNALING_OF_ACTIVATED_FGFR	REACTOME_DOWNSTREAM_SIGNALING_OF_ACTIVATED_FGFR	0.103057	No
ENSG00000104812	GYS1 subnetwork	0.103086	No
GO:0031100	organ regeneration	0.103128	No
GO:0016769	transferase activity, transferring nitrogenous groups	0.103172	No
ENSG00000140538	NTRK3 subnetwork	0.103249	No
GO:0022010	central nervous system myelination	0.103337	No
GO:0032291	axon ensheathment in central nervous system	0.103337	No
GO:0004497	monooxygenase activity	0.103347	No
ENSG00000172602	RND1 subnetwork	0.103384	No
GO:0060216	definitive hemopoiesis	0.1034	No
MP:0003657	abnormal erythrocyte osmotic lysis	0.103579	No
MP:0005562	decreased mean corpuscular hemoglobin	0.103641	No
GO:0055080	cation homeostasis	0.103673	No
ENSG00000113658	SMAD5 subnetwork	0.103684	No
GO:0035924	cellular response to vascular endothelial growth factor stimulus	0.103685	No
ENSG00000127947	PTPN12 subnetwork	0.103708	No
ENSG00000080819	CPOX subnetwork	0.103742	No
MP:0001932	abnormal spermiogenesis	0.10387	No
ENSG00000185359	HGS subnetwork	0.103941	No
GO:0004221	ubiquitin thiolesterase activity	0.104123	No
GO:0016493	C-C chemokine receptor activity	0.104366	No
MP:0008451	retinal rod cell degeneration	0.104368	No
GO:0051445	regulation of meiotic cell cycle	0.104381	No
GO:0007369	gastrulation	0.104389	No
REACTOME_REGULATION_OF_LIPID_METABOLISM_BY_PEROXISOME_PROLIFERATOR:ACTIVATED_RECEPTOR_ALPHA_PPARALPHA	REACTOME_REGULATION_OF_LIPID_METABOLISM_BY_PEROXISOME_PROLIFERATOR:ACTIVATED_RECEPTOR_ALPHA_PPARALPHA	0.104394	No
GO:0003707	steroid hormone receptor activity	0.104411	No
ENSG00000070814	TCOF1 subnetwork	0.104462	No
GO:0003071	renal system process involved in regulation of systemic arterial blood pressure	0.104466	No
MP:0001685	abnormal endoderm development	0.104532	No
GO:0042475	odontogenesis of dentin-containing tooth	0.104592	No
ENSG00000101160	CTSZ subnetwork	0.10472	No
GO:0006906	vesicle fusion	0.104919	No
ENSG00000123268	ATF1 subnetwork	0.104925	No
ENSG00000198646	NCOA6 subnetwork	0.105013	No
ENSG00000120333	MRPS14 subnetwork	0.105277	No
MP:0008872	abnormal physiological response to xenobiotic	0.105333	No
REACTOME_PYRUVATE_METABOLISM	REACTOME_PYRUVATE_METABOLISM	0.10542	No
GO:0005977	glycogen metabolic process	0.105443	No
GO:0072132	mesenchyme morphogenesis	0.10561	No
GO:0007568	aging	0.105626	No
REACTOME_BIOLOGICAL_OXIDATIONS	REACTOME_BIOLOGICAL_OXIDATIONS	0.105661	No
ENSG00000165030	NFIL3 subnetwork	0.105695	No
ENSG00000171431	KRT20 subnetwork	0.105782	No
ENSG00000165704	HPRT1 subnetwork	0.105789	No
KEGG_PATHWAYS_IN_CANCER	KEGG_PATHWAYS_IN_CANCER	0.105918	No
MP:0001780	decreased brown adipose tissue amount	0.105918	No
ENSG00000136158	SPRY2 subnetwork	0.10606	No
MP:0000427	abnormal hair cycle	0.106159	No
ENSG00000116350	SRSF4 subnetwork	0.106276	No
MP:0003130	anal atresia	0.106355	No
GO:0010466	negative regulation of peptidase activity	0.106386	No
MP:0003853	dry skin	0.106392	No
GO:0035145	exon-exon junction complex	0.106916	No
GO:0016055	Wnt receptor signaling pathway	0.106952	No
REACTOME_RESPONSE_TO_ELEVATED_PLATELET_CYTOSOLIC_CA2	REACTOME_RESPONSE_TO_ELEVATED_PLATELET_CYTOSOLIC_CA2	0.107003	No
MP:0001722	pale yolk sac	0.107096	No
MP:0001392	abnormal locomotor behavior	0.107185	No
MP:0005150	cachexia	0.107294	No
MP:0002074	abnormal hair texture	0.107307	No
ENSG00000159346	ADIPOR1 subnetwork	0.107368	No
ENSG00000159479	MED8 subnetwork	0.107403	No
ENSG00000113595	TRIM23 subnetwork	0.107457	No
MP:0004505	decreased renal glomerulus number	0.107509	No
GO:0046148	pigment biosynthetic process	0.107575	No
ENSG00000165525	NEMF subnetwork	0.10761	No
GO:0015721	bile acid and bile salt transport	0.107703	No
ENSG00000113555	PCDH12 subnetwork	0.10783	No
ENSG00000136937	NCBP1 subnetwork	0.107891	No
ENSG00000128881	TTBK2 subnetwork	0.107962	No
ENSG00000182093	WRB subnetwork	0.108016	No
GO:0046718	viral entry into host cell	0.108022	No
MP:0000826	abnormal third ventricle morphology	0.108096	No
MP:0000270	abnormal heart tube morphology	0.108164	No
GO:0051260	protein homooligomerization	0.108532	No
ENSG00000121653	MAPK8IP1 subnetwork	0.108665	No
GO:0031253	cell projection membrane	0.108764	No
GO:0005158	insulin receptor binding	0.108848	No
ENSG00000037280	FLT4 subnetwork	0.108884	No
MP:0001716	abnormal placenta labyrinth morphology	0.108893	No
ENSG00000104325	DECR1 subnetwork	0.108914	No
ENSG00000152214	RIT2 subnetwork	0.109019	No
GO:0003206	cardiac chamber morphogenesis	0.109345	No
GO:0033176	proton-transporting V-type ATPase complex	0.109348	No
GO:0061384	heart trabecula morphogenesis	0.109554	No
ENSG00000152795	HNRPDL subnetwork	0.109624	No
GO:0061035	regulation of cartilage development	0.109703	No
ENSG00000120738	EGR1 subnetwork	0.109756	No
GO:0000096	sulfur amino acid metabolic process	0.109909	No
MP:0001146	abnormal testis morphology	0.109959	No
MP:0003645	increased pancreatic beta cell number	0.110028	No
GO:0048853	forebrain morphogenesis	0.110058	No
GO:0060071	Wnt receptor signaling pathway, planar cell polarity pathway	0.110436	No
GO:0090175	regulation of establishment of planar polarity	0.110436	No
ENSG00000154582	TCEB1 subnetwork	0.110591	No
ENSG00000108848	LUC7L3 subnetwork	0.110672	No
ENSG00000148297	MED22 subnetwork	0.110804	No
MP:0008074	increased CD4-positive T cell number	0.11086	No
MP:0002705	dilated renal tubules	0.110864	No
GO:0048551	metalloenzyme inhibitor activity	0.110931	No
GO:0008191	metalloendopeptidase inhibitor activity	0.110931	No
MP:0008412	increased cellular sensitivity to oxidative stress	0.111009	No
ENSG00000013275	PSMC4 subnetwork	0.111045	No
MP:0002551	abnormal blood coagulation	0.111215	No
REACTOME_NUCLEAR_RECEPTOR_TRANSCRIPTION_PATHWAY	REACTOME_NUCLEAR_RECEPTOR_TRANSCRIPTION_PATHWAY	0.11122	No
MP:0004324	vestibular hair cell degeneration	0.111253	No
ENSG00000185634	SHC4 subnetwork	0.111553	No
ENSG00000074047	GLI2 subnetwork	0.111568	No
ENSG00000049618	ARID1B subnetwork	0.111595	No
ENSG00000125970	RALY subnetwork	0.111657	No
GO:0060323	head morphogenesis	0.111897	No
GO:0003993	acid phosphatase activity	0.111927	No
GO:0019217	regulation of fatty acid metabolic process	0.112036	No
MP:0003656	abnormal erythrocyte physiology	0.112151	No
GO:0060419	heart growth	0.112261	No
ENSG00000065882	TBC1D1 subnetwork	0.112295	No
GO:0046688	response to copper ion	0.1123	No
KEGG_PROSTATE_CANCER	KEGG_PROSTATE_CANCER	0.112506	No
GO:0031434	mitogen-activated protein kinase kinase binding	0.112622	No
MP:0003446	renal hypoplasia	0.112637	No
ENSG00000128739	SNRPN subnetwork	0.112867	No
GO:0016573	histone acetylation	0.112992	No
GO:0072530	purine-containing compound transmembrane transport	0.113123	No
ENSG00000143569	UBAP2L subnetwork	0.113132	No
GO:0005776	autophagic vacuole	0.11326	No
GO:0048854	brain morphogenesis	0.113297	No
GO:0010669	epithelial structure maintenance	0.113421	No
ENSG00000108813	DLX4 subnetwork	0.113529	No
ENSG00000123131	PRDX4 subnetwork	0.113557	No
GO:0070098	chemokine-mediated signaling pathway	0.113565	No
MP:0004841	abnormal small intestine crypts of Lieberkuhn morphology	0.113589	No
MP:0008803	abnormal placental labyrinth vasculature morphology	0.113616	No
ENSG00000174485	DENND4A subnetwork	0.113658	No
MP:0003403	absent placental labyrinth	0.113669	No
GO:0030163	protein catabolic process	0.11369	No
GO:0060260	regulation of transcription initiation from RNA polymerase II promoter	0.113771	No
GO:2000142	regulation of transcription initiation, DNA-dependent	0.113771	No
MP:0001429	dehydration	0.113836	No
ENSG00000169100	SLC25A6 subnetwork	0.113916	No
ENSG00000132825	PPP1R3D subnetwork	0.114137	No
MP:0005039	hypoxia	0.114344	No
ENSG00000154342	WNT3A subnetwork	0.114352	No
ENSG00000111802	TDP2 subnetwork	0.11451	No
MP:0002928	abnormal bile duct morphology	0.114553	No
MP:0006042	increased apoptosis	0.114624	No
ENSG00000123908	EIF2C2 subnetwork	0.114688	No
ENSG00000151923	TIAL1 subnetwork	0.114769	No
GO:0046777	protein autophosphorylation	0.114779	No
GO:0031057	negative regulation of histone modification	0.114822	No
GO:0004197	cysteine-type endopeptidase activity	0.114885	No
GO:0051492	regulation of stress fiber assembly	0.114895	No
ENSG00000030110	BAK1 subnetwork	0.115028	No
ENSG00000131236	CAP1 subnetwork	0.115148	No
MP:0008753	abnormal osteocyte morphology	0.115159	No
MP:0001177	atelectasis	0.115164	No
ENSG00000089199	CHGB subnetwork	0.11524	No
ENSG00000173692	PSMD1 subnetwork	0.115252	No
MP:0001633	poor circulation	0.115295	No
ENSG00000149923	PPP4C subnetwork	0.115314	No
GO:0009749	response to glucose stimulus	0.115348	No
GO:0019903	protein phosphatase binding	0.115783	No
ENSG00000166313	APBB1 subnetwork	0.115789	No
ENSG00000065154	OAT subnetwork	0.11589	No
ENSG00000166135	HIF1AN subnetwork	0.115934	No
MP:0004566	myocardial fiber degeneration	0.116138	No
MP:0001074	abnormal vagus nerve morphology	0.116228	No
REACTOME_PD:1_SIGNALING	REACTOME_PD:1_SIGNALING	0.116396	No
MP:0002652	thin myocardium	0.116403	No
GO:0051247	positive regulation of protein metabolic process	0.11667	No
MP:0008788	abnormal fetal cardiomyocyte morphology	0.116779	No
GO:0060444	branching involved in mammary gland duct morphogenesis	0.116854	No
ENSG00000104290	FZD3 subnetwork	0.116913	No
ENSG00000002330	BAD subnetwork	0.116929	No
MP:0001664	abnormal digestion	0.116947	No
ENSG00000116213	WRAP73 subnetwork	0.117151	No
ENSG00000111707	SUDS3 subnetwork	0.117176	No
GO:0007276	gamete generation	0.117192	No
ENSG00000137076	TLN1 subnetwork	0.117233	No
ENSG00000105997	HOXA3 subnetwork	0.117351	No
MP:0011186	abnormal visceral endoderm morphology	0.117533	No
GO:0072160	nephron tubule epithelial cell differentiation	0.117656	No
ENSG00000181788	SIAH2 subnetwork	0.117665	No
MP:0008540	abnormal cerebrum morphology	0.117881	No
GO:0015701	bicarbonate transport	0.117897	No
GO:0001704	formation of primary germ layer	0.117937	No
ENSG00000051128	HOMER3 subnetwork	0.117998	No
ENSG00000171786	NHLH1 subnetwork	0.118018	No
GO:0090102	cochlea development	0.118064	No
MP:0001286	abnormal eye development	0.118144	No
GO:0008603	cAMP-dependent protein kinase regulator activity	0.118295	No
GO:0030194	positive regulation of blood coagulation	0.118376	No
MP:0004111	abnormal coronary artery morphology	0.118451	No
MP:0005179	decreased circulating cholesterol level	0.118472	No
GO:0006555	methionine metabolic process	0.118483	No
GO:0000428	DNA-directed RNA polymerase complex	0.118503	No
GO:0055029	nuclear DNA-directed RNA polymerase complex	0.118503	No
GO:0045884	regulation of survival gene product expression	0.118546	No
MP:0001711	abnormal placenta morphology	0.118682	No
GO:0006835	dicarboxylic acid transport	0.118753	No
MP:0000841	abnormal hindbrain morphology	0.11888	No
GO:0006898	receptor-mediated endocytosis	0.118903	No
MP:0006030	abnormal otic vesicle development	0.118909	No
ENSG00000136146	MED4 subnetwork	0.118917	No
MP:0005323	dystonia	0.119025	No
KEGG_BETA_ALANINE_METABOLISM	KEGG_BETA_ALANINE_METABOLISM	0.11908	No
GO:0005095	GTPase inhibitor activity	0.119128	No
GO:0003014	renal system process	0.119141	No
ENSG00000115756	HPCAL1 subnetwork	0.119168	No
MP:0011049	impaired adaptive thermogenesis	0.11918	No
GO:0050661	NADP binding	0.119281	No
GO:0003706	ligand-regulated transcription factor activity	0.119544	No
GO:0043401	steroid hormone mediated signaling pathway	0.119567	No
GO:0007164	establishment of tissue polarity	0.119664	No
ENSG00000047936	ROS1 subnetwork	0.119665	No
KEGG_CITRATE_CYCLE_TCA_CYCLE	KEGG_CITRATE_CYCLE_TCA_CYCLE	0.119667	No
ENSG00000004799	PDK4 subnetwork	0.119697	No
REACTOME_TRYPTOPHAN_CATABOLISM	REACTOME_TRYPTOPHAN_CATABOLISM	0.119761	No
ENSG00000132467	UTP3 subnetwork	0.119875	No
ENSG00000102007	PLP2 subnetwork	0.119967	No
ENSG00000000971	CFH subnetwork	0.120078	No
[truncated: 12,464 more rows]
